# Supplementary material for: Employing plasma proteins in proteomic Mendelian randomization analysis to identify therapeutic targets for duodenal ulcer
Source: Medicine (Baltimore). 2025 Oct 31;104(44):e45093. doi: 10.1097/MD.0000000000045093 (PMC12582692; doi:10.1097/MD.0000000000045093)
Supplement: Supplementary file 1 [file medi-104-e45093-s001.xlsx]

## Sheet: Table S1
Table S1 Genetic instruments of plasma proteins for MR analysis.
Protein	Gene ID	SNP	chr	pos	effect_allele	other_allele	beta	se	eaf	pval	samplesize	R2	F	descriptive
HPGDS	ENSG00000163106	rs10000798	4	26173177	T	C	-0.0646	0.011352	0.14406	1.26e-08	35349	0.000915262	32.3814	hematopoietic prostaglandin D synthase [Source:HGNC Symbol;Acc:HGNC:17890]
IDUA	ENSG00000127415	rs10009405	4	3773275	C	G	-0.0819	0.013924	0.09957	4.06e-09	35289	0.000979433	34.5951	alpha-L-iduronidase [Source:HGNC Symbol;Acc:HGNC:5391]
IGFBP7	ENSG00000163453	rs10013945	4	57073488	G	A	-0.3006	0.009658	0.23676	1e-200	35358	0.0266672	968.677	insulin like growth factor binding protein 7 [Source:HGNC Symbol;Acc:HGNC:5476]
PLAUR	ENSG00000011422	rs1001581	19	43561236	T	C	-0.0588	0.008586	0.36564	7.478e-12	35372	0.00132415	46.8974	plasminogen activator, urokinase receptor [Source:HGNC Symbol;Acc:HGNC:9053]
SOD3	ENSG00000109610	rs10015837	4	25491785	C	T	-0.0861	0.009484	0.30399	1.1e-19	35352	0.00232594	82.4136	superoxide dismutase 3 [Source:HGNC Symbol;Acc:HGNC:11181]
CXCL1	ENSG00000163739	rs10017141	4	74249576	C	T	-0.3655	0.038931	0.01079	6.097e-21	35349	0.00248728	88.1372	C-X-C motif chemokine ligand 1 [Source:HGNC Symbol;Acc:HGNC:4602]
CXCL6	ENSG00000124875	rs10021230	4	73879833	A	T	0.1854	0.01082	0.17523	8.133e-66	35350	0.00823727	293.589	C-X-C motif chemokine ligand 6 [Source:HGNC Symbol;Acc:HGNC:10643]
UGDH	ENSG00000109814	rs10023376	4	40040196	GTTGTGGTTAGAAAATGG	GTTGTAGTTAGAAAATGG	0.0919	0.008591	0.37868	1.04e-26	35359	0.00322582	114.424	UDP-glucose 6-dehydrogenase [Source:HGNC Symbol;Acc:HGNC:12525]
NPNT	ENSG00000168743	rs10025052	4	106040689	T	C	-0.064	0.008186	0.39135	5.34e-15	35350	0.00172614	61.1212	nephronectin [Source:HGNC Symbol;Acc:HGNC:27405]
FABP2	ENSG00000145384	rs10026650	4	117736014	C	T	-0.1065	0.007709	0.44014	2.044e-43	35351	0.00536986	190.844	fatty acid binding protein 2 [Source:HGNC Symbol;Acc:HGNC:3556]
ENPEP	ENSG00000138792	rs10029917	4	113025527	T	C	0.0543	0.009292	0.27408	5.107e-09	35355	0.000964964	34.1473	glutamyl aminopeptidase [Source:HGNC Symbol;Acc:HGNC:3355]
CXCL6	ENSG00000124875	rs10031141	4	73728326	G	A	0.4927	0.006009	0.41213	1e-200	35350	0.159793	6722.58	C-X-C motif chemokine ligand 6 [Source:HGNC Symbol;Acc:HGNC:10643]
CYTL1	ENSG00000170891	rs10031270	4	5015781	G	T	0.447	0.008707	0.19216	1e-200	35344	0.0693949	2635.44	cytokine like 1 [Source:HGNC Symbol;Acc:HGNC:24435]
NUDT9	ENSG00000170502	rs10033280	4	87160891	A	T	0.1427	0.02047	0.04131	3.14e-12	35364	0.00137232	48.5946	nudix hydrolase 9 [Source:HGNC Symbol;Acc:HGNC:8056]
HAPLN1	ENSG00000145681	rs10039191	5	83723226	G	C	0.1098	0.008527	0.33474	6.14e-38	35341	0.00466982	165.801	hyaluronan and proteoglycan link protein 1 [Source:HGNC Symbol;Acc:HGNC:2380]
PCSK1	ENSG00000175426	rs10039569	5	106937119	T	A	-0.0753	0.010654	0.18288	1.58e-12	35338	0.00141159	49.9505	proprotein convertase subtilisin/kexin type 1 [Source:HGNC Symbol;Acc:HGNC:8743]
ERAP2	ENSG00000164308	rs10041142	5	99710474	C	A	0.0598	0.008888	0.22403	1.72e-11	35345	0.00127912	45.2657	endoplasmic reticulum aminopeptidase 2 [Source:HGNC Symbol;Acc:HGNC:29499]
ASPN	ENSG00000106819	rs10046898	9	92176794	T	C	-0.2659	0.008205	0.41992	1e-200	35354	0.0288488	1050.16	asporin [Source:HGNC Symbol;Acc:HGNC:14872]
TGFBI	ENSG00000120708	rs10052528	5	137095351	CCTC	CCTT	-0.0868	0.009439	0.25611	3.73e-20	35353	0.00238629	84.5596	transforming growth factor beta induced [Source:HGNC Symbol;Acc:HGNC:11771]
HBQ1	ENSG00000086506	rs1005364	16	180482	G	C	-0.1244	0.01061	0.16299	9.48e-32	35316	0.00387749	137.463	hemoglobin subunit theta 1 [Source:HGNC Symbol;Acc:HGNC:4833]
NDST1	ENSG00000070614	rs10055076	5	61188260	A	G	-0.0666	0.012004	0.14101	2.89e-08	35355	0.000869897	30.7802	N-deacetylase and N-sulfotransferase 1 [Source:HGNC Symbol;Acc:HGNC:7680]
NT5C	ENSG00000125458	rs1005714	17	75228544	C	G	-0.1076	0.011456	0.14804	5.88e-21	35372	0.00248781	88.2133	5', 3'-nucleotidase, cytosolic [Source:HGNC Symbol;Acc:HGNC:17144]
IL7R	ENSG00000168685	rs10058572	5	35880754	TTTTTGTTTGTTTGTTTGTTTGT	TGTTTGTTTGTTTGTTTGTTTGT	-0.0794	0.008314	0.34653	1.29e-21	35381	0.00257118	91.2003	interleukin 7 receptor [Source:HGNC Symbol;Acc:HGNC:6024]
TNFSF8	ENSG00000106952	rs1006026	9	114928990	G	A	-0.1372	0.008187	0.45689	4.84e-63	35362	0.00787928	280.824	TNF superfamily member 8 [Source:HGNC Symbol;Acc:HGNC:11938]
ATOX1	ENSG00000177556	rs10065313	5	151833788	A	G	-0.0681	0.008249	0.4048	1.52e-16	35352	0.00192416	68.1502	antioxidant 1 copper chaperone [Source:HGNC Symbol;Acc:HGNC:798]
TXNDC15	ENSG00000113621	rs10065637	5	56143024	T	C	-0.0765	0.009813	0.22548	6.42e-15	35359	0.00171583	60.7708	thioredoxin domain containing 15 [Source:HGNC Symbol;Acc:HGNC:20652]
ERAP1	ENSG00000164307	rs10066211	5	98547847	T	C	-0.0569	0.008404	0.36006	1.28e-11	35344	0.00129531	45.8382	endoplasmic reticulum aminopeptidase 1 [Source:HGNC Symbol;Acc:HGNC:18173]
ERAP2	ENSG00000164308	rs10066211	5	98547847	T	C	0.0568	0.007637	0.36006	1.03e-13	35344	0.00156263	55.3129	endoplasmic reticulum aminopeptidase 2 [Source:HGNC Symbol;Acc:HGNC:29499]
RGMB	ENSG00000174136	rs10066211	5	98547847	T	C	0.0635	0.008567	0.36006	1.25e-13	35344	0.00155203	54.9371	repulsive guidance molecule BMP co-receptor b [Source:HGNC Symbol;Acc:HGNC:26896]
ERAP1	ENSG00000164307	rs10066356	5	97792422	T	A	-0.3664	0.019326	0.04442	3.694e-80	35342	0.010068	359.42	endoplasmic reticulum aminopeptidase 1 [Source:HGNC Symbol;Acc:HGNC:18173]
C6	ENSG00000039537	rs10067548	5	40186614	A	G	-0.309	0.027134	0.02341	4.813e-30	35360	0.00365416	129.678	complement C6 [Source:HGNC Symbol;Acc:HGNC:1339]
LEAP2	ENSG00000164406	rs10068638	5	115965294	A	G	0.0509	0.008232	0.48364	6.28e-10	35347	0.00108044	38.2296	liver enriched antimicrobial peptide 2 [Source:HGNC Symbol;Acc:HGNC:29571]
THBS4	ENSG00000113296	rs10069277	5	79888253	G	A	-0.136	0.013598	0.10271	1.5e-23	35341	0.00282242	100.024	thrombospondin 4 [Source:HGNC Symbol;Acc:HGNC:11788]
HAPLN1	ENSG00000145681	rs10071051	5	132416928	A	G	-0.0683	0.008664	0.31444	3.19e-15	35352	0.0017548	62.1412	hyaluronan and proteoglycan link protein 1 [Source:HGNC Symbol;Acc:HGNC:2380]
EDIL3	ENSG00000164176	rs10073440	5	84366827	G	A	0.0491	0.008205	0.46303	2.179e-09	35342	0.00101222	35.8081	EGF like repeats and discoidin domains 3 [Source:HGNC Symbol;Acc:HGNC:3173]
ERAP1	ENSG00000164307	rs10075736	5	96654353	T	C	0.4737	0.006181	0.13755	1e-200	35349	0.142481	5873.06	endoplasmic reticulum aminopeptidase 1 [Source:HGNC Symbol;Acc:HGNC:18173]
PLEKHA1	ENSG00000107679	rs10082476	10	122405138	G	A	0.0829	0.00953	0.23196	3.36e-18	35373	0.00213463	75.6656	pleckstrin homology domain containing A1 [Source:HGNC Symbol;Acc:HGNC:14335]
FUT10	ENSG00000172728	rs10088815	8	34530067	G	A	0.1057	0.00762	0.44558	9.396e-44	35367	0.0054111	192.405	fucosyltransferase 10 [Source:HGNC Symbol;Acc:HGNC:19234]
FUT10	ENSG00000172728	rs10105155	8	32742333	T	C	0.2156	0.011422	0.12733	1.797e-79	35357	0.00997662	356.278	fucosyltransferase 10 [Source:HGNC Symbol;Acc:HGNC:19234]
ENPP2	ENSG00000136960	rs10109973	8	120053399	T	C	-0.2248	0.02489	0.02808	1.689e-19	35360	0.0023016	81.5677	ectonucleotide pyrophosphatase/phosphodiesterase 2 [Source:HGNC Symbol;Acc:HGNC:3357]
RNASE4	ENSG00000258818	rs10135366	14	21156038	C	T	0.0717	0.009452	0.26814	3.32e-14	35335	0.00162584	57.5395	ribonuclease A family member 4 [Source:HGNC Symbol;Acc:HGNC:10047]
SERPINA12	ENSG00000165953	rs10137923	14	94556349	A	G	0.1625	0.010096	0.24753	2.77e-58	35372	0.00727075	259.05	serpin family A member 12 [Source:HGNC Symbol;Acc:HGNC:18359]
RNASE4	ENSG00000258818	rs10138732	14	20862436	CAAAAAAAAAAGCAGGGG	CAAAAAAAAAAACAGGGG	0.0872	0.011581	0.15487	5.08e-14	35334	0.00160196	56.6913	ribonuclease A family member 4 [Source:HGNC Symbol;Acc:HGNC:10047]
SERPINA10	ENSG00000140093	rs10139196	14	93731207	T	A	0.1323	0.021924	0.03649	1.594e-09	35359	0.00102881	36.4129	serpin family A member 10 [Source:HGNC Symbol;Acc:HGNC:15996]
SERPINA3	ENSG00000196136	rs10142728	14	93998143	A	G	-0.1297	0.016823	0.05637	1.26e-14	35370	0.00167768	59.4359	serpin family A member 3 [Source:HGNC Symbol;Acc:HGNC:16]
SERPINA10	ENSG00000140093	rs10144067	14	93418852	T	C	-0.0511	0.008344	0.38275	9.129e-10	35360	0.00105955	37.5032	serpin family A member 10 [Source:HGNC Symbol;Acc:HGNC:15996]
NID2	ENSG00000087303	rs10148939	14	51986941	C	A	-0.4238	0.012695	0.11292	1e-200	35369	0.0305464	1114.38	nidogen 2 [Source:HGNC Symbol;Acc:HGNC:13389]
SERPINA3	ENSG00000196136	rs10149025	14	94594699	G	A	-0.1086	0.013435	0.10333	6.31e-16	35372	0.00184384	65.3371	serpin family A member 3 [Source:HGNC Symbol;Acc:HGNC:16]
MDGA2	ENSG00000139915	rs10149770	14	35918522	A	G	0.0876	0.014043	0.0918	4.44e-10	35362	0.00109919	38.9102	MAM domain containing glycosylphosphatidylinositol anchor 2 [Source:HGNC Symbol;Acc:HGNC:19835]
AOC1	ENSG00000002726	rs10156191	7	150856517	T	C	-0.579	0.006154	0.26629	1e-200	35375	0.20015	8851.51	amine oxidase copper containing 1 [Source:HGNC Symbol;Acc:HGNC:80]
ROR1	ENSG00000185483	rs10158500	1	47496106	CC	CT	0.0756	0.010499	0.19534	5.98e-13	35368	0.00146386	51.8469	receptor tyrosine kinase like orphan receptor 1 [Source:HGNC Symbol;Acc:HGNC:10256]
IHH	ENSG00000163501	rs10164896	2	219067339	C	T	-0.0848	0.014074	0.09526	1.69e-09	35369	0.00102539	36.3021	Indian hedgehog signaling molecule [Source:HGNC Symbol;Acc:HGNC:5956]
COLEC11	ENSG00000118004	rs10175354	2	2568138	T	C	0.1568	0.017861	0.06827	1.654e-18	35304	0.00217826	77.0648	collectin subfamily member 11 [Source:HGNC Symbol;Acc:HGNC:17213]
ADI1	ENSG00000182551	rs10179340	2	3519553	G	A	-0.1107	0.011526	0.13216	7.689e-22	35323	0.00260464	92.2388	acireductone dioxygenase 1 [Source:HGNC Symbol;Acc:HGNC:30576]
REG3G	ENSG00000143954	rs10182495	2	80325951	T	C	0.1183	0.011781	0.14917	9.99e-24	35352	0.00284416	100.828	regenerating family member 3 gamma [Source:HGNC Symbol;Acc:HGNC:29595]
COLEC11	ENSG00000118004	rs10183939	2	3600300	A	G	-0.6431	0.007866	0.1865	1e-200	35333	0.159082	6683.82	collectin subfamily member 11 [Source:HGNC Symbol;Acc:HGNC:17213]
IL18R1	ENSG00000115604	rs10186962	2	101375445	G	A	0.0852	0.008413	0.3622	4.21e-24	35368	0.00289141	102.554	interleukin 18 receptor 1 [Source:HGNC Symbol;Acc:HGNC:5988]
TTL	ENSG00000114999	rs10194022	2	112479304	T	C	0.0803	0.011121	0.15912	5.179e-13	35366	0.00147203	52.1337	tubulin tyrosine ligase [Source:HGNC Symbol;Acc:HGNC:21586]
IL1RL1	ENSG00000115602	rs10199430	2	88129235	T	A	0.1647	0.029188	0.01896	1.67e-08	35352	0.000899857	31.8386	interleukin 1 receptor like 1 [Source:HGNC Symbol;Acc:HGNC:5998]
CNRIP1	ENSG00000119865	rs10199432	2	67822436	T	C	-0.0754	0.009044	0.29524	7.633e-17	35359	0.00196186	69.502	cannabinoid receptor interacting protein 1 [Source:HGNC Symbol;Acc:HGNC:24546]
KYNU	ENSG00000115919	rs10206294	2	142808210	G	A	-0.1792	0.015453	0.08134	4.29e-31	35352	0.00378955	134.47	kynureninase [Source:HGNC Symbol;Acc:HGNC:6469]
TPRKB	ENSG00000144034	rs10208529	2	27563321	T	A	0.0557	0.009639	0.2164	7.536e-09	35364	0.000943355	33.3904	TP53RK binding protein [Source:HGNC Symbol;Acc:HGNC:24259]
GPN1	ENSG00000198522	rs10208529	2	27563321	T	A	0.0786	0.009672	0.2164	4.411e-16	35373	0.0018635	66.0371	GPN-loop GTPase 1 [Source:HGNC Symbol;Acc:HGNC:17030]
GRB14	ENSG00000115290	rs10208529	2	27563321	T	A	0.0544	0.009742	0.2164	2.348e-08	35373	0.000880739	31.1801	growth factor receptor bound protein 14 [Source:HGNC Symbol;Acc:HGNC:4565]
SULT1C2	ENSG00000198203	rs10208529	2	27563321	T	A	0.0542	0.009514	0.2164	1.219e-08	35373	0.000916647	32.4525	sulfotransferase family 1C member 2 [Source:HGNC Symbol;Acc:HGNC:11456]
RAB6B	ENSG00000154917	rs10212397	3	133888296	A	G	-0.2611	0.010569	0.17565	9.44e-135	35358	0.0169678	610.269	RAB6B, member RAS oncogene family [Source:HGNC Symbol;Acc:HGNC:14902]
SHH	ENSG00000164690	rs10225292	7	156380544	C	T	-0.0928	0.008731	0.34802	2.18e-26	35337	0.00318678	112.965	sonic hedgehog signaling molecule [Source:HGNC Symbol;Acc:HGNC:10848]
VOPP1	ENSG00000154978	rs10229613	7	55467171	C	T	0.0512	0.008639	0.36781	3.093e-09	35340	0.000992922	35.1227	VOPP1 WW domain binding protein [Source:HGNC Symbol;Acc:HGNC:34518]
HSPB1	ENSG00000106211	rs10231308	7	76376379	C	T	0.1249	0.009638	0.23473	2.1e-38	35340	0.00472961	167.929	heat shock protein family B (small) member 1 [Source:HGNC Symbol;Acc:HGNC:5246]
CXCL12	ENSG00000107562	rs1023264	10	44398308	T	C	-0.1449	0.009377	0.25831	7.164e-54	35323	0.00671468	238.773	C-X-C motif chemokine ligand 12 [Source:HGNC Symbol;Acc:HGNC:10672]
AOC1	ENSG00000002726	rs10237223	7	151953891	C	T	0.0794	0.009428	0.30038	3.711e-17	35378	0.00200078	70.9214	amine oxidase copper containing 1 [Source:HGNC Symbol;Acc:HGNC:80]
SPOCK3	ENSG00000196104	rs1023875	4	166817793	G	A	-0.1932	0.025942	0.02562	9.51e-14	35364	0.00156591	55.4604	SPARC (osteonectin), cwcv and kazal like domains proteoglycan 3 [Source:HGNC Symbol;Acc:HGNC:13565]
EPHA1	ENSG00000146904	rs10243226	7	143739465	A	G	-0.223	0.015399	0.10458	1.586e-47	35371	0.005894	209.701	EPH receptor A1 [Source:HGNC Symbol;Acc:HGNC:3385]
EPHB6	ENSG00000106123	rs10243942	7	142426465	T	C	-0.0716	0.008308	0.45164	6.819e-18	35368	0.00209561	74.2692	EPH receptor B6 [Source:HGNC Symbol;Acc:HGNC:3396]
GPNMB	ENSG00000136235	rs10250602	7	23264082	C	T	-0.2351	0.008794	0.32919	1.96e-157	35371	0.019806	714.674	glycoprotein nmb [Source:HGNC Symbol;Acc:HGNC:4462]
AOC1	ENSG00000002726	rs10253089	7	149918952	T	C	-0.158	0.020726	0.04427	2.47e-14	35363	0.00164067	58.111	amine oxidase copper containing 1 [Source:HGNC Symbol;Acc:HGNC:80]
CROT	ENSG00000005469	rs10253461	7	88967620	A	G	-0.0782	0.008258	0.40893	2.817e-21	35350	0.00253031	89.6683	carnitine O-octanoyltransferase [Source:HGNC Symbol;Acc:HGNC:2366]
COL28A1	ENSG00000215018	rs10254101	7	151718450	T	C	0.052	0.009193	0.26853	1.546e-08	35360	0.000904039	31.9939	collagen type XXVIII alpha 1 chain [Source:HGNC Symbol;Acc:HGNC:22442]
IGFBP3	ENSG00000146674	rs10254413	7	46315964	C	T	-0.0708	0.011056	0.16682	1.52e-10	35347	0.00115882	41.0059	insulin like growth factor binding protein 3 [Source:HGNC Symbol;Acc:HGNC:5472]
NTN4	ENSG00000074527	rs1025607	12	95966724	GTATCTTTC	GTATTTTTC	-0.0481	0.008433	0.43334	1.17e-08	35363	0.000919131	32.5313	netrin 4 [Source:HGNC Symbol;Acc:HGNC:13658]
CPA4	ENSG00000128510	rs10260496	7	129663262	A	G	0.156	0.010117	0.22147	1.221e-53	35352	0.00668068	237.75	carboxypeptidase A4 [Source:HGNC Symbol;Acc:HGNC:15740]
CROT	ENSG00000005469	rs10264865	7	85105713	A	C	-0.2042	0.026593	0.02343	1.608e-14	35348	0.00166528	58.9593	carnitine O-octanoyltransferase [Source:HGNC Symbol;Acc:HGNC:2366]
NEGR1	ENSG00000172260	rs1026566	1	72243359	A	G	0.1322	0.008358	0.46037	2.37e-56	35343	0.00702896	250.169	neuronal growth regulator 1 [Source:HGNC Symbol;Acc:HGNC:17302]
NEGR1	ENSG00000172260	rs1026566	1	72243359	A	G	0.1216	0.008227	0.46037	1.96e-49	35352	0.00614179	218.454	neuronal growth regulator 1 [Source:HGNC Symbol;Acc:HGNC:17302]
TAC1	ENSG00000006128	rs10272589	7	97267327	A	G	0.1225	0.012393	0.12378	4.84e-23	35354	0.00275602	97.7	tachykinin precursor 1 [Source:HGNC Symbol;Acc:HGNC:11517]
EPHA1	ENSG00000146904	rs10272702	7	143261090	C	T	-0.1532	0.016815	0.08611	8.164e-20	35371	0.00234131	83.004	EPH receptor A1 [Source:HGNC Symbol;Acc:HGNC:3385]
CPA4	ENSG00000128510	rs10276126	7	131621451	A	G	-0.1216	0.011835	0.14675	9.144e-25	35352	0.00297729	105.562	carboxypeptidase A4 [Source:HGNC Symbol;Acc:HGNC:15740]
IL18R1	ENSG00000115604	rs1030025	2	102489152	T	A	-0.3292	0.009835	0.20886	1e-200	35366	0.0307072	1120.33	interleukin 18 receptor 1 [Source:HGNC Symbol;Acc:HGNC:5988]
EXTL2	ENSG00000162694	rs10305748	1	150812144	T	C	-0.1324	0.023409	0.02964	1.551e-08	35363	0.000903792	31.9879	exostosin like glycosyltransferase 2 [Source:HGNC Symbol;Acc:HGNC:3516]
PPIC	ENSG00000168938	rs1031707	5	122714265	C	T	0.3022	0.009034	0.27769	1e-200	35354	0.0306801	1118.93	peptidylprolyl isomerase C [Source:HGNC Symbol;Acc:HGNC:9256]
CPA4	ENSG00000128510	rs1033063	7	118687914	T	C	-0.2309	0.040152	0.01073	8.888e-09	35349	0.000934653	33.0681	carboxypeptidase A4 [Source:HGNC Symbol;Acc:HGNC:15740]
AKR1C4	ENSG00000198610	rs1033779	10	4121087	C	A	-0.0538	0.008782	0.28645	8.993e-10	35373	0.00105985	37.5278	aldo-keto reductase family 1 member C4 [Source:HGNC Symbol;Acc:HGNC:387]
NRCAM	ENSG00000091129	rs1034826	7	108443160	C	T	-0.0679	0.009752	0.22809	3.35e-12	35365	0.00136894	48.4761	neuronal cell adhesion molecule [Source:HGNC Symbol;Acc:HGNC:7994]
C5	ENSG00000106804	rs1035029	9	120980540	A	G	0.1156	0.008523	0.37924	6.598e-42	35376	0.00517332	183.953	complement C5 [Source:HGNC Symbol;Acc:HGNC:1331]
TNFAIP8	ENSG00000145779	rs1035376	5	119312555	A	G	0.2207	0.010836	0.15924	3.33e-92	35353	0.0115978	414.803	TNF alpha induced protein 8 [Source:HGNC Symbol;Acc:HGNC:17260]
CBLN4	ENSG00000054803	rs1036491	20	55980132	C	A	-0.1517	0.011082	0.17052	1.183e-42	35388	0.00526727	187.374	cerebellin 4 precursor [Source:HGNC Symbol;Acc:HGNC:16231]
YBX2	ENSG00000006047	rs1037590	17	35575616	T	G	0.1666	0.011237	0.15136	9.935e-50	35371	0.00617606	219.798	Y-box binding protein 2 [Source:HGNC Symbol;Acc:HGNC:17948]
KLK13	ENSG00000167759	rs1039405	19	51122980	G	A	-0.0504	0.009028	0.45344	2.37e-08	35362	0.000880559	31.164	kallikrein related peptidase 13 [Source:HGNC Symbol;Acc:HGNC:6361]
SIGLEC7	ENSG00000168995	rs1039405	19	51122980	G	A	-0.1555	0.008658	0.45344	3.93e-72	35371	0.00903724	322.553	sialic acid binding Ig like lectin 7 [Source:HGNC Symbol;Acc:HGNC:10876]
SIGLEC5	ENSG00000105501	rs10401234	19	51548505	A	G	0.2913	0.009435	0.41289	1e-200	35384	0.0262328	953.175	sialic acid binding Ig like lectin 5 [Source:HGNC Symbol;Acc:HGNC:10874]
FUT5	ENSG00000130383	rs10401969	19	19296909	C	T	0.1031	0.01682	0.07816	8.814e-10	35353	0.00106164	37.57	fucosyltransferase 5 [Source:HGNC Symbol;Acc:HGNC:4016]
FUT5	ENSG00000130383	rs10402728	19	5833611	C	T	-0.0984	0.009472	0.33382	2.81e-25	35365	0.00304235	107.915	fucosyltransferase 5 [Source:HGNC Symbol;Acc:HGNC:4016]
ACP5	ENSG00000102575	rs10403399	19	11595843	G	C	0.2349	0.009326	0.28099	5.466e-140	35383	0.0176142	634.382	acid phosphatase 5, tartrate resistant [Source:HGNC Symbol;Acc:HGNC:124]
FBLN1	ENSG00000077942	rs1040402	22	45451084	A	G	-0.1851	0.010605	0.19092	3.227e-68	35370	0.00853949	304.626	fibulin 1 [Source:HGNC Symbol;Acc:HGNC:3600]
SEMA6B	ENSG00000167680	rs10404223	19	4549634	G	A	0.0917	0.008314	0.48158	2.77e-28	35349	0.00342965	121.645	semaphorin 6B [Source:HGNC Symbol;Acc:HGNC:10739]
PSG9	ENSG00000183668	rs10407046	19	43412402	C	T	-0.0591	0.009039	0.24405	6.21e-11	35361	0.00120749	42.7474	pregnancy specific beta-1-glycoprotein 9 [Source:HGNC Symbol;Acc:HGNC:9526]
KLK8	ENSG00000129455	rs10407580	19	50998486	T	A	-0.8278	0.040858	0.01158	2.885e-91	35371	0.011472	410.461	kallikrein related peptidase 8 [Source:HGNC Symbol;Acc:HGNC:6369]
C3	ENSG00000125730	rs10408682	19	6699319	T	C	-0.0984	0.012163	0.12699	5.97e-16	35372	0.00184691	65.4462	complement C3 [Source:HGNC Symbol;Acc:HGNC:1318]
FSTL3	ENSG00000070404	rs10409425	19	614865	T	C	-0.0748	0.013646	0.10219	4.221e-08	35312	0.00085016	30.0447	follistatin like 3 [Source:HGNC Symbol;Acc:HGNC:3973]
ELANE	ENSG00000197561	rs10409474	19	850733	G	C	0.4542	0.01245	0.13906	1e-200	35317	0.0363167	1330.86	elastase, neutrophil expressed [Source:HGNC Symbol;Acc:HGNC:3309]
GP6	ENSG00000088053	rs10409775	19	55031954	T	C	0.168	0.030154	0.01836	2.528e-08	35381	0.000876552	31.0387	glycoprotein VI platelet [Source:HGNC Symbol;Acc:HGNC:14388]
LHB	ENSG00000104826	rs10410923	19	49576504	A	G	0.0715	0.012163	0.12079	4.14e-09	35375	0.000975911	34.5546	luteinizing hormone subunit beta [Source:HGNC Symbol;Acc:HGNC:6584]
CD209	ENSG00000090659	rs10411016	19	7680157	T	G	-0.0755	0.008083	0.45455	9.612e-21	35371	0.00246055	87.2417	CD209 molecule [Source:HGNC Symbol;Acc:HGNC:1641]
PRTN3	ENSG00000196415	rs10411119	19	834154	C	T	0.3251	0.009259	0.32437	1e-200	35311	0.0337358	1232.77	proteinase 3 [Source:HGNC Symbol;Acc:HGNC:9495]
LILRA6	ENSG00000244482	rs10416260	19	54292782	T	C	0.6815	0.040156	0.01431	1.339e-64	35369	0.00807766	288.009	leukocyte immunoglobulin like receptor A6 [Source:HGNC Symbol;Acc:HGNC:15495]
NOTCH3	ENSG00000074181	rs10417239	19	15183913	A	G	0.113	0.012723	0.12757	6.585e-19	35375	0.00222492	78.8775	notch receptor 3 [Source:HGNC Symbol;Acc:HGNC:7883]
ICAM5	ENSG00000105376	rs10417443	19	11018753	G	C	-0.1095	0.00866	0.47701	1.2e-36	35379	0.00449872	159.87	intercellular adhesion molecule 5 [Source:HGNC Symbol;Acc:HGNC:5348]
ICAM5	ENSG00000105376	rs10417443	19	11018753	G	C	-0.1093	0.008666	0.47701	1.79e-36	35379	0.0044762	159.066	intercellular adhesion molecule 5 [Source:HGNC Symbol;Acc:HGNC:5348]
PSG5	ENSG00000204941	rs10418846	19	42815321	C	T	0.4903	0.013951	0.09522	1e-200	35366	0.0337457	1235.06	pregnancy specific beta-1-glycoprotein 5 [Source:HGNC Symbol;Acc:HGNC:9522]
PGLYRP2	ENSG00000161031	rs10419330	19	15083845	A	G	0.0761	0.011981	0.13679	2.13e-10	35374	0.00113921	40.3421	peptidoglycan recognition protein 2 [Source:HGNC Symbol;Acc:HGNC:30013]
LILRB1	ENSG00000104972	rs10423751	19	54713465	C	T	-0.1552	0.008524	0.42142	4.496e-74	35375	0.0092843	331.491	leukocyte immunoglobulin like receptor B1 [Source:HGNC Symbol;Acc:HGNC:6605]
ITIH4	ENSG00000055955	rs1042445	3	186677647	T	C	-0.0521	0.009496	0.23639	4.099e-08	35368	0.000850382	30.1002	inter-alpha-trypsin inhibitor heavy chain 4 [Source:HGNC Symbol;Acc:HGNC:6169]
LILRB3	ENSG00000204577	rs10425360	19	54353126	C	A	-0.1016	0.009641	0.48066	5.734e-26	35367	0.00313028	111.05	leukocyte immunoglobulin like receptor B3 [Source:HGNC Symbol;Acc:HGNC:6607]
COLGALT1	ENSG00000130309	rs10426931	19	17587742	T	C	0.0472	0.008264	0.42536	1.121e-08	35348	0.000922015	32.6196	collagen beta(1-O)galactosyltransferase 1 [Source:HGNC Symbol;Acc:HGNC:26182]
ICAM1	ENSG00000090339	rs10427017	19	11063741	T	A	-0.2135	0.023705	0.04019	2.12e-19	35379	0.00228758	81.1132	intercellular adhesion molecule 1 [Source:HGNC Symbol;Acc:HGNC:5344]
CASP3	ENSG00000164305	rs10428373	4	184717848	T	A	-0.1711	0.011105	0.15994	1.462e-53	35391	0.00666295	237.377	caspase 3 [Source:HGNC Symbol;Acc:HGNC:1504]
EDIL3	ENSG00000164176	rs10434639	5	83914528	G	A	-0.0639	0.008561	0.35296	8.405e-14	35342	0.0015739	55.7094	EGF like repeats and discoidin domains 3 [Source:HGNC Symbol;Acc:HGNC:3173]
MET	ENSG00000105976	rs10435378	7	116785439	A	G	0.1309	0.008365	0.44018	3.41e-55	35343	0.0068809	244.863	MET proto-oncogene, receptor tyrosine kinase [Source:HGNC Symbol;Acc:HGNC:7029]
MBL2	ENSG00000165471	rs10437383	10	52164008	A	G	0.1451	0.008699	0.34214	1.82e-62	35359	0.00780715	278.209	mannose binding lectin 2 [Source:HGNC Symbol;Acc:HGNC:6922]
TXNDC5	ENSG00000239264	rs1043784	6	7881698	C	T	-0.1949	0.013075	0.10918	3e-50	35364	0.00624394	222.186	thioredoxin domain containing 5 [Source:HGNC Symbol;Acc:HGNC:21073]
ARHGEF25	ENSG00000240771	rs10437954	12	57610139	A	G	-0.1808	0.012343	0.11558	1.394e-48	35360	0.00603137	214.551	Rho guanine nucleotide exchange factor 25 [Source:HGNC Symbol;Acc:HGNC:30275]
HDHD3	ENSG00000119431	rs1043836	9	113373918	T	C	0.1773	0.008364	0.37038	9.84e-100	35362	0.0125478	449.329	haloacid dehalogenase like hydrolase domain containing 3 [Source:HGNC Symbol;Acc:HGNC:28171]
EPB41	ENSG00000159023	rs10443899	1	158646824	A	T	0.0601	0.008681	0.29682	4.422e-12	35360	0.00135366	47.9275	erythrocyte membrane protein band 4.1 [Source:HGNC Symbol;Acc:HGNC:3377]
MAPK13	ENSG00000156711	rs10447396	6	36145821	A	G	0.1156	0.009245	0.24445	7.041e-36	35356	0.00440273	156.343	mitogen-activated protein kinase 13 [Source:HGNC Symbol;Acc:HGNC:6875]
GHR	ENSG00000112964	rs10454866	5	43135502	ACTTTGGGAGGCGGAGGCCGGT	ACTTTGGGAGGCGGAGGCGGGT	-0.2108	0.028458	0.02215	1.287e-13	35361	0.0015493	54.8666	growth hormone receptor [Source:HGNC Symbol;Acc:HGNC:4263]
TAPBPL	ENSG00000139192	rs1045553	12	6638129	A	G	-0.4102	0.005513	0.22794	1e-200	35387	0.135284	5535.93	TAP binding protein like [Source:HGNC Symbol;Acc:HGNC:30683]
ACP1	ENSG00000143727	rs1046207	2	218476	G	C	-0.434	0.021634	0.03547	1.616e-89	35314	0.0112678	402.422	acid phosphatase 1 [Source:HGNC Symbol;Acc:HGNC:122]
ECHS1	ENSG00000127884	rs10466126	10	133373302	G	A	-0.0586	0.009042	0.25271	9.1e-11	35286	0.00118891	41.9993	enoyl-CoA hydratase, short chain 1 [Source:HGNC Symbol;Acc:HGNC:3151]
KL	ENSG00000133116	rs10467359	13	32955126	G	A	-0.3185	0.020808	0.04031	6.9e-53	35364	0.00658156	234.279	klotho [Source:HGNC Symbol;Acc:HGNC:6344]
CFD	ENSG00000197766	rs10469327	19	858376	T	C	-0.236	0.016532	0.07136	3.124e-46	35315	0.0057374	203.774	complement factor D [Source:HGNC Symbol;Acc:HGNC:2771]
GZMK	ENSG00000113088	rs10471928	5	55002903	C	T	0.1435	0.008142	0.43667	1.6e-69	35362	0.00870776	310.611	granzyme K [Source:HGNC Symbol;Acc:HGNC:4711]
KLK12	ENSG00000186474	rs1047286	19	6713251	A	G	-0.063	0.009467	0.24066	2.844e-11	35372	0.00125041	44.2825	kallikrein related peptidase 12 [Source:HGNC Symbol;Acc:HGNC:6360]
MCEMP1	ENSG00000183019	rs1047286	19	6713251	A	G	-0.0632	0.009357	0.24066	1.44e-11	35372	0.00128808	45.618	mast cell expressed membrane protein 1 [Source:HGNC Symbol;Acc:HGNC:27291]
TNFSF14	ENSG00000125735	rs1047286	19	6713251	A	G	-0.0699	0.009388	0.24066	9.63e-14	35372	0.00156484	55.4349	TNF superfamily member 14 [Source:HGNC Symbol;Acc:HGNC:11930]
DHPS	ENSG00000095059	rs1047286	19	6713251	A	G	-0.0506	0.008925	0.24066	1.432e-08	35372	0.000907884	32.141	deoxyhypusine synthase [Source:HGNC Symbol;Acc:HGNC:2869]
FBL	ENSG00000105202	rs1047286	19	6713251	A	G	-0.0696	0.009279	0.24066	6.34e-14	35372	0.00158806	56.2589	fibrillarin [Source:HGNC Symbol;Acc:HGNC:3599]
IGFL3	ENSG00000188624	rs1047286	19	6713251	A	G	-0.0721	0.009385	0.24066	1.558e-14	35372	0.00166578	59.017	IGF like family member 3 [Source:HGNC Symbol;Acc:HGNC:32930]
KCNN1	ENSG00000105642	rs1047286	19	6713251	A	G	-0.0694	0.009315	0.24066	9.297e-14	35366	0.00156706	55.5046	potassium calcium-activated channel subfamily N member 1 [Source:HGNC Symbol;Acc:HGNC:6290]
KIR2DL1	ENSG00000125498	rs1047286	19	6713251	A	G	-0.0699	0.009295	0.24066	5.458e-14	35372	0.00159625	56.5498	killer cell immunoglobulin like receptor, two Ig domains and long cytoplasmic tail 1 [Source:HGNC Symbol;Acc:HGNC:6329]
KLK6	ENSG00000167755	rs1047286	19	6713251	A	G	-0.0578	0.009418	0.24066	8.414e-10	35372	0.00106369	37.6629	kallikrein related peptidase 6 [Source:HGNC Symbol;Acc:HGNC:6367]
LRFN1	ENSG00000128011	rs1047286	19	6713251	A	G	-0.0632	0.009412	0.24066	1.887e-11	35372	0.00127309	45.0864	leucine rich repeat and fibronectin type III domain containing 1 [Source:HGNC Symbol;Acc:HGNC:29290]
LSM4	ENSG00000130520	rs1047286	19	6713251	A	G	-0.0623	0.00939	0.24066	3.255e-11	35372	0.00124293	44.017	LSM4 homolog, U6 small nuclear RNA and mRNA degradation associated [Source:HGNC Symbol;Acc:HGNC:17259]
PALM	ENSG00000099864	rs1047286	19	6713251	A	G	-0.0566	0.00938	0.24066	1.598e-09	35372	0.0010283	36.4085	paralemmin [Source:HGNC Symbol;Acc:HGNC:8594]
PSG11	ENSG00000243130	rs1047286	19	6713251	A	G	-0.0553	0.009274	0.24066	2.48e-09	35372	0.0010042	35.5543	pregnancy specific beta-1-glycoprotein 11 [Source:HGNC Symbol;Acc:HGNC:9516]
PSG2	ENSG00000242221	rs1047286	19	6713251	A	G	-0.0563	0.009398	0.24066	2.092e-09	35372	0.00101355	35.8857	pregnancy specific beta-1-glycoprotein 2 [Source:HGNC Symbol;Acc:HGNC:9519]
RAB3A	ENSG00000105649	rs1047286	19	6713251	A	G	-0.0635	0.009282	0.24066	7.849e-12	35372	0.00132139	46.7993	RAB3A, member RAS oncogene family [Source:HGNC Symbol;Acc:HGNC:9777]
RHPN2	ENSG00000131941	rs1047286	19	6713251	A	G	-0.0514	0.009336	0.24066	3.679e-08	35363	0.000856413	30.3096	rhophilin Rho GTPase binding protein 2 [Source:HGNC Symbol;Acc:HGNC:19974]
SIGLEC8	ENSG00000105366	rs1047286	19	6713251	A	G	-0.0555	0.009295	0.24066	2.358e-09	35372	0.00100691	35.6503	sialic acid binding Ig like lectin 8 [Source:HGNC Symbol;Acc:HGNC:10877]
ZNF175	ENSG00000105497	rs1047286	19	6713251	A	G	-0.0557	0.009349	0.24066	2.553e-09	35363	0.00100276	35.494	zinc finger protein 175 [Source:HGNC Symbol;Acc:HGNC:12964]
ERAP1	ENSG00000164307	rs10474346	5	91268322	T	C	-0.1013	0.012605	0.11438	9.254e-16	35340	0.00182421	64.5816	endoplasmic reticulum aminopeptidase 1 [Source:HGNC Symbol;Acc:HGNC:18173]
PCSK1	ENSG00000175426	rs10476544	5	95850229	T	C	0.1162	0.014071	0.09215	1.48e-16	35343	0.00192585	68.1927	proprotein convertase subtilisin/kexin type 1 [Source:HGNC Symbol;Acc:HGNC:8743]
SNPH	ENSG00000101298	rs1048621	20	1312402	A	G	-0.0666	0.009126	0.25248	2.93e-13	35372	0.0015034	53.2553	syntaphilin [Source:HGNC Symbol;Acc:HGNC:15931]
FAP	ENSG00000078098	rs10490425	2	162210947	T	A	0.7805	0.033439	0.01584	1.699e-120	35341	0.0151816	544.772	fibroblast activation protein alpha [Source:HGNC Symbol;Acc:HGNC:3590]
CHL1	ENSG00000134121	rs10490842	3	409982	A	C	0.1718	0.02603	0.02639	4.108e-11	35228	0.00123502	43.5585	cell adhesion molecule L1 like [Source:HGNC Symbol;Acc:HGNC:1939]
CEL	ENSG00000170835	rs10491534	9	132894301	C	T	0.1252	0.014539	0.09634	7.226e-18	35373	0.00209198	74.1507	carboxyl ester lipase [Source:HGNC Symbol;Acc:HGNC:1848]
MCF2L	ENSG00000126217	rs10492684	13	112859368	G	C	-0.0651	0.009666	0.22492	1.64e-11	34914	0.00129749	45.3569	MCF.2 cell line derived transforming sequence like [Source:HGNC Symbol;Acc:HGNC:14576]
CTSS	ENSG00000163131	rs10494247	1	147641588	T	C	-0.0448	0.008165	0.44774	4.09e-08	35358	0.000850719	30.1036	cathepsin S [Source:HGNC Symbol;Acc:HGNC:2545]
CRNN	ENSG00000143536	rs10494275	1	152419091	A	G	-0.2261	0.013958	0.08129	5.126e-59	35363	0.00736538	262.38	cornulin [Source:HGNC Symbol;Acc:HGNC:1230]
CRABP2	ENSG00000143320	rs10494305	1	156430268	T	C	0.0865	0.014891	0.08671	6.294e-09	35351	0.000953605	33.7412	cellular retinoic acid binding protein 2 [Source:HGNC Symbol;Acc:HGNC:2339]
PNP	ENSG00000198805	rs1049564	14	20472447	A	G	-0.1732	0.011018	0.16518	1.12e-55	35333	0.00694517	247.096	purine nucleoside phosphorylase [Source:HGNC Symbol;Acc:HGNC:7892]
SERPINE2	ENSG00000135919	rs10498158	2	224086922	AAGGAGTAG	AAGGAGTAC	-0.0851	0.009031	0.33671	4.38e-21	35365	0.00250452	88.7898	serpin family E member 2 [Source:HGNC Symbol;Acc:HGNC:8951]
MAGI2	ENSG00000187391	rs10499842	7	79341720	T	C	0.3399	0.01014	0.18383	1e-200	35348	0.0308085	1123.57	membrane associated guanylate kinase, WW and PDZ domain containing 2 [Source:HGNC Symbol;Acc:HGNC:18957]
CTRB1	ENSG00000168925	rs10500579	16	73918570	G	C	0.0493	0.008882	0.31128	2.849e-08	35367	0.000870354	30.8069	chymotrypsinogen B1 [Source:HGNC Symbol;Acc:HGNC:2521]
CYB5R2	ENSG00000166394	rs10500692	11	7307465	G	C	-0.0665	0.008848	0.3348	5.667e-14	35378	0.00159414	56.4844	cytochrome b5 reductase 2 [Source:HGNC Symbol;Acc:HGNC:24376]
BDNF	ENSG00000176697	rs10501089	11	27767312	T	C	0.1625	0.016105	0.07064	6.102e-24	35360	0.00287094	101.803	brain derived neurotrophic factor [Source:HGNC Symbol;Acc:HGNC:1033]
SMPD1	ENSG00000166311	rs1050228	11	6390700	CCTGGCGCTGGCGCTGGCGCTGGCG	CCTGGTGCTGGCGCTGGCGCTGGCG	0.2847	0.008282	0.4708	1e-200	35363	0.0323355	1181.63	sphingomyelin phosphodiesterase 1 [Source:HGNC Symbol;Acc:HGNC:11120]
COL11A2	ENSG00000204248	rs1050414	6	31271729	G	C	0.0905	0.012877	0.11427	2.095e-12	35430	0.00139217	49.3905	collagen type XI alpha 2 chain [Source:HGNC Symbol;Acc:HGNC:2187]
ATP1B2	ENSG00000129244	rs1050541	17	7657517	G	T	-0.1178	0.008638	0.41141	2.4e-42	35378	0.00522942	185.969	ATPase Na+/K+ transporting subunit beta 2 [Source:HGNC Symbol;Acc:HGNC:805]
KRT5	ENSG00000186081	rs10506306	12	52357876	C	G	-0.0585	0.010687	0.16797	4.41e-08	35363	0.00084661	29.9623	keratin 5 [Source:HGNC Symbol;Acc:HGNC:6442]
PAWR	ENSG00000177425	rs10506806	12	79061202	T	C	-0.0492	0.008386	0.37291	4.43e-09	35360	0.000972491	34.4188	pro-apoptotic WT1 regulator [Source:HGNC Symbol;Acc:HGNC:8614]
IFIT3	ENSG00000119917	rs10509571	10	89332801	A	T	-0.0904	0.008977	0.26379	7.45e-24	35356	0.00286001	101.403	interferon induced protein with tetratricopeptide repeats 3 [Source:HGNC Symbol;Acc:HGNC:5411]
CCL8	ENSG00000108700	rs10512462	17	34172040	G	A	-0.563	0.015534	0.07829	1e-200	35372	0.0358059	1313.49	C-C motif chemokine ligand 8 [Source:HGNC Symbol;Acc:HGNC:10635]
SEMA3G	ENSG00000010319	rs10513546	3	159833862	A	G	0.0609	0.009057	0.30116	1.77e-11	35338	0.00127782	45.2107	semaphorin 3G [Source:HGNC Symbol;Acc:HGNC:30400]
JAG1	ENSG00000101384	rs1051412	20	10673914	AC	AA	0.0452	0.008159	0.4442	3.03e-08	35379	0.000866724	30.6887	jagged canonical Notch ligand 1 [Source:HGNC Symbol;Acc:HGNC:6188]
IL6R	ENSG00000160712	rs1051614	1	154772331	G	C	-0.0869	0.00841	0.41488	5e-25	35363	0.00301016	106.764	interleukin 6 receptor [Source:HGNC Symbol;Acc:HGNC:6019]
RAP1GDS1	ENSG00000138698	rs10516428	4	98316288	G	T	-0.054	0.009444	0.23193	1.08e-08	35336	0.000924393	32.6927	Rap1 GTPase-GDP dissociation stimulator 1 [Source:HGNC Symbol;Acc:HGNC:9859]
PGM2	ENSG00000169299	rs10517374	4	36365641	AATTAGA	AATTAGT	0.2325	0.038046	0.01095	9.9e-10	35363	0.00105492	37.3425	phosphoglucomutase 2 [Source:HGNC Symbol;Acc:HGNC:8906]
UGDH	ENSG00000109814	rs10517405	4	37258081	T	C	0.1532	0.024245	0.02885	2.63e-10	35363	0.0011278	39.9253	UDP-glucose 6-dehydrogenase [Source:HGNC Symbol;Acc:HGNC:12525]
THSD1	ENSG00000136114	rs10529386	13	51903942	CGTGTGTGTGTGT	C	0.3328	0.015343	0.08009	2.51e-104	35364	0.0131294	470.459	thrombospondin type 1 domain containing 1 [Source:HGNC Symbol;Acc:HGNC:17754]
SFRP4	ENSG00000106483	rs1052981	7	37906899	A	G	0.1241	0.009614	0.25366	4.06e-38	35361	0.00468996	166.614	secreted frizzled related protein 4 [Source:HGNC Symbol;Acc:HGNC:10778]
NMT1	ENSG00000136448	rs1053733	17	45105660	A	G	0.0461	0.008173	0.40068	1.693e-08	35368	0.000898748	31.8137	N-myristoyltransferase 1 [Source:HGNC Symbol;Acc:HGNC:7857]
CR1	ENSG00000203710	rs10544723	1	205603091	AGATAAATAAATAAATAA	AGATAAATAAATAAATAAATAA	0.2992	0.028209	0.02377	2.78e-26	35374	0.00317019	112.492	complement C3b/C4b receptor 1 (Knops blood group) [Source:HGNC Symbol;Acc:HGNC:2334]
GPT	ENSG00000167701	rs1055167	8	144485003	A	G	-0.0501	0.008242	0.42075	1.21e-09	34530	0.00106893	36.9475	glutamic--pyruvic transaminase [Source:HGNC Symbol;Acc:HGNC:4552]
ITIH1	ENSG00000055957	rs1056522	3	126542502	A	G	0.132	0.00855	0.31069	9.05e-54	35371	0.00669347	238.337	inter-alpha-trypsin inhibitor heavy chain 1 [Source:HGNC Symbol;Acc:HGNC:6166]
MICB	ENSG00000204516	rs1057373	6	32845502	A	C	0.2068	0.012722	0.12116	2.05e-59	35437	0.00740128	264.22	MHC class I polypeptide-related sequence B [Source:HGNC Symbol;Acc:HGNC:7091]
COCH	ENSG00000100473	rs1057881	14	102592883	A	G	0.0621	0.008749	0.38231	1.265e-12	35375	0.00142217	50.3781	cochlin [Source:HGNC Symbol;Acc:HGNC:2180]
HNRNPAB	ENSG00000197451	rs1059367	5	178209198	T	C	-0.1255	0.014933	0.07965	4.32e-17	35360	0.00199349	70.6267	heterogeneous nuclear ribonucleoprotein A/B [Source:HGNC Symbol;Acc:HGNC:5034]
PRTN3	ENSG00000196415	rs1060442	19	885818	G	A	-0.1456	0.009209	0.35341	2.63e-56	35319	0.00702791	249.962	proteinase 3 [Source:HGNC Symbol;Acc:HGNC:9495]
TYRO3	ENSG00000092445	rs10622699	15	41903328	GTAAAAAAAAAA	GTAAAAAAAA	-0.0475	0.008485	0.35789	2.17e-08	35361	0.000885471	31.3371	TYRO3 protein tyrosine kinase [Source:HGNC Symbol;Acc:HGNC:12446]
RSPO1	ENSG00000169218	rs10625758	1	37527453	GTATTTTATTTATTATTTATTTATTTATTTATTTATTTATTTA	GTATTTTATTTATTATTTATTTATTTATTTA	0.2994	0.017065	0.06056	6.52e-69	35382	0.00862475	307.798	R-spondin 1 [Source:HGNC Symbol;Acc:HGNC:21679]
FCRLB	ENSG00000162746	rs1063178	1	161751917	T	C	-0.1535	0.008804	0.29705	4.525e-68	35361	0.00852343	303.971	Fc receptor like B [Source:HGNC Symbol;Acc:HGNC:26431]
ARPC1B	ENSG00000111229	rs10633389	7	99494729	TTTTTA	T	0.2058	0.020566	0.03833	1.42e-23	35359	0.00282399	100.131	actin related protein 2/3 complex subunit 1B [Source:HGNC Symbol;Acc:HGNC:704]
B3GNT2	ENSG00000170340	rs10638897	2	61515088	AAAT	AT	-0.0544	0.008144	0.49095	2.389e-11	35349	0.00126066	44.6167	UDP-GlcNAc:betaGal beta-1,3-N-acetylglucosaminyltransferase 2 [Source:HGNC Symbol;Acc:HGNC:15629]
S100A7	ENSG00000143556	rs10639543	1	151883094	TTTTATTTATTTATTTATTTA	TTTTATTTA	-0.0888	0.010822	0.18284	2.29e-16	35365	0.00190025	67.3265	S100 calcium binding protein A7 [Source:HGNC Symbol;Acc:HGNC:10497]
GRAMD1C	ENSG00000178075	rs10644920	3	124810908	TTTTCTTTCTTTCTTTCTTTCTTTCTTTCTTTCTTTCTTTC	TTTTCTTTCTTTC	0.1717	0.030772	0.01743	2.409e-08	35369	0.000879477	31.1318	GRAM domain containing 1C [Source:HGNC Symbol;Acc:HGNC:25252]
PMEL	ENSG00000185664	rs10655	12	53543084	C	T	0.2264	0.03234	0.0167	2.55e-12	35374	0.00138353	49.0059	premelanosome protein [Source:HGNC Symbol;Acc:HGNC:10880]
SELPLG	ENSG00000110876	rs10658530	12	108173810	CTCTCTGTGTG	CTGTGTG	-0.0539	0.00933	0.29286	7.6e-09	35370	0.000942691	33.3726	selectin P ligand [Source:HGNC Symbol;Acc:HGNC:10722]
FLRT2	ENSG00000185070	rs10689689	14	85810171	CTCA	CTC	-0.0997	0.016618	0.06602	1.979e-09	35343	0.00101739	35.9922	fibronectin leucine rich transmembrane protein 2 [Source:HGNC Symbol;Acc:HGNC:3761]
KLRB1	ENSG00000111796	rs10691349	12	9584213	ATTGT	A	0.0788	0.011497	0.13729	7.182e-12	35374	0.00132624	46.9741	killer cell lectin like receptor B1 [Source:HGNC Symbol;Acc:HGNC:6373]
FOLH1	ENSG00000086205	rs10700622	11	49036073	TTTGGGGCAA	TTTGGGGC	0.0578	0.010028	0.2062	8.215e-09	35363	0.000938577	33.2202	folate hydrolase 1 [Source:HGNC Symbol;Acc:HGNC:3788]
UROD	ENSG00000126088	rs10700834	1	45041541	CTTT	C	0.0969	0.015668	0.07138	6.23e-10	35365	0.00108038	38.2469	uroporphyrinogen decarboxylase [Source:HGNC Symbol;Acc:HGNC:12591]
SH3GLB2	ENSG00000148341	rs10733695	9	129234928	C	T	-0.1471	0.021602	0.03913	9.79e-12	35362	0.00130958	46.3674	SH3 domain containing GRB2 like, endophilin B2 [Source:HGNC Symbol;Acc:HGNC:10834]
DKK3	ENSG00000050165	rs10734190	11	11980040	C	T	0.186	0.010474	0.20096	1.481e-70	35375	0.00883588	315.338	dickkopf WNT signaling pathway inhibitor 3 [Source:HGNC Symbol;Acc:HGNC:2893]
SH3GLB2	ENSG00000148341	rs10739734	9	128765397	G	T	-0.0914	0.008357	0.40136	7.62e-28	35360	0.00337142	119.61	SH3 domain containing GRB2 like, endophilin B2 [Source:HGNC Symbol;Acc:HGNC:10834]
RHOC	ENSG00000155366	rs10745330	1	112540817	T	C	0.0998	0.008177	0.4894	2.92e-34	35343	0.00419704	148.953	ras homolog family member C [Source:HGNC Symbol;Acc:HGNC:669]
CD46	ENSG00000117335	rs10746399	1	207770727	C	T	-0.2398	0.008173	0.45255	3.182e-189	35370	0.0237606	860.817	CD46 molecule [Source:HGNC Symbol;Acc:HGNC:6953]
DPP7	ENSG00000176978	rs10747050	9	137161424	A	G	0.2808	0.015309	0.07975	3.838e-75	35254	0.00945295	336.415	dipeptidyl peptidase 7 [Source:HGNC Symbol;Acc:HGNC:14892]
LACRT	ENSG00000135413	rs10747715	12	54833807	A	T	0.0535	0.008348	0.48854	1.47e-10	35375	0.00115969	41.0694	lacritin [Source:HGNC Symbol;Acc:HGNC:16430]
PLEKHA1	ENSG00000107679	rs10749451	10	122268525	T	C	-0.2428	0.008009	0.4463	1e-200	35372	0.0253245	919.002	pleckstrin homology domain containing A1 [Source:HGNC Symbol;Acc:HGNC:14335]
MFAP2	ENSG00000117122	rs10749619	1	16909298	TATATATATATAT	TATATATATATAC	0.1176	0.009237	0.39185	3.95e-37	35366	0.00456227	162.08	microfibril associated protein 2 [Source:HGNC Symbol;Acc:HGNC:7033]
ITIH5	ENSG00000123243	rs10752113	10	7606227	T	C	0.3157	0.010255	0.23779	1e-200	35351	0.0261088	947.662	inter-alpha-trypsin inhibitor heavy chain 5 [Source:HGNC Symbol;Acc:HGNC:21449]
BST1	ENSG00000109743	rs10755215	4	15531414	T	C	0.3618	0.004836	0.43891	1e-200	35361	0.136655	5596.8	bone marrow stromal cell antigen 1 [Source:HGNC Symbol;Acc:HGNC:1118]
SPINK4	ENSG00000122711	rs10758227	9	33762137	T	C	-0.0535	0.008662	0.31512	6.55e-10	35350	0.00107799	38.1458	serine peptidase inhibitor Kazal type 4 [Source:HGNC Symbol;Acc:HGNC:16647]
MSMP	ENSG00000215183	rs10758322	9	35776193	T	C	0.0624	0.008408	0.41831	1.16e-13	35350	0.00155567	55.0756	microseminoprotein, prostate associated [Source:HGNC Symbol;Acc:HGNC:29663]
TNC	ENSG00000041982	rs10759806	9	115580424	G	A	0.1889	0.008354	0.45331	3.32e-113	35367	0.0142509	511.27	tenascin C [Source:HGNC Symbol;Acc:HGNC:5318]
FBP2	ENSG00000130957	rs10761339	9	94566031	A	G	0.0551	0.008009	0.47971	6.002e-12	35349	0.00133718	47.3284	fructose-bisphosphatase 2 [Source:HGNC Symbol;Acc:HGNC:3607]
DKK1	ENSG00000107984	rs10761739	10	63302248	C	G	0.1084	0.008402	0.43566	4.42e-38	35351	0.00468653	166.444	dickkopf WNT signaling pathway inhibitor 1 [Source:HGNC Symbol;Acc:HGNC:2891]
NAGLU	ENSG00000108784	rs1076188	17	42067415	G	T	0.09	0.007077	0.45455	4.69e-37	35384	0.00454987	161.719	N-acetyl-alpha-glucosaminidase [Source:HGNC Symbol;Acc:HGNC:7632]
CXCL12	ENSG00000107562	rs10762477	10	71771312	G	A	0.0792	0.011422	0.15481	4.084e-12	35375	0.00135731	48.0775	C-X-C motif chemokine ligand 12 [Source:HGNC Symbol;Acc:HGNC:10672]
MBL2	ENSG00000165471	rs10764055	10	35777511	A	T	0.0645	0.008217	0.46818	4.18e-15	35339	0.00174053	61.6124	mannose binding lectin 2 [Source:HGNC Symbol;Acc:HGNC:6922]
CALCB	ENSG00000175868	rs10766205	11	15070774	A	G	0.2492	0.008738	0.2753	6.579e-179	35369	0.0224789	813.294	calcitonin related polypeptide beta [Source:HGNC Symbol;Acc:HGNC:1438]
SAA4	ENSG00000148965	rs10766492	11	18692916	A	C	0.1341	0.015302	0.11235	1.89e-18	35379	0.00216608	76.7956	serum amyloid A4, constitutive [Source:HGNC Symbol;Acc:HGNC:10516]
FJX1	ENSG00000179431	rs10768174	11	36057706	A	G	-0.1802	0.008352	0.40499	3.124e-103	35368	0.0129909	465.483	four-jointed box kinase 1 [Source:HGNC Symbol;Acc:HGNC:17166]
TCN1	ENSG00000134827	rs10769106	11	45025165	T	C	-0.0671	0.009586	0.2594	2.57e-12	35373	0.00138324	48.9943	transcobalamin 1 [Source:HGNC Symbol;Acc:HGNC:11652]
LYVE1	ENSG00000133800	rs10769263	11	47395632	C	A	-0.0613	0.008779	0.36683	2.91e-12	35376	0.00137633	48.7536	lymphatic vessel endothelial hyaluronan receptor 1 [Source:HGNC Symbol;Acc:HGNC:14687]
MDK	ENSG00000110492	rs10769570	11	49288750	G	A	0.2687	0.037135	0.01242	4.63e-13	35361	0.00147843	52.3533	midkine [Source:HGNC Symbol;Acc:HGNC:6972]
PSMD9	ENSG00000110801	rs10770186	12	121923506	G	A	0.1173	0.008011	0.45066	1.5e-48	35366	0.00602576	214.387	proteasome 26S subunit, non-ATPase 9 [Source:HGNC Symbol;Acc:HGNC:9567]
TMEM132C	ENSG00000181234	rs10773540	12	128421140	A	G	-0.0909	0.013737	0.10683	3.67e-11	35380	0.00123609	43.7844	transmembrane protein 132C [Source:HGNC Symbol;Acc:HGNC:25436]
GSTM1	ENSG00000134184	rs10776700	1	109757882	G	A	0.2307	0.029719	0.02135	8.305e-15	35342	0.00170214	60.2563	glutathione S-transferase mu 1 [Source:HGNC Symbol;Acc:HGNC:4632]
GSTM4	ENSG00000168765	rs10776700	1	109757882	G	A	0.2712	0.029821	0.02135	9.53e-20	35342	0.00233469	82.7009	glutathione S-transferase mu 4 [Source:HGNC Symbol;Acc:HGNC:4636]
GSTM3	ENSG00000134202	rs10776701	1	109846704	A	G	0.0707	0.008955	0.40845	2.89e-15	35343	0.00176051	62.328	glutathione S-transferase mu 3 [Source:HGNC Symbol;Acc:HGNC:4635]
FCN1	ENSG00000085265	rs10776914	9	134948963	C	T	-0.2978	0.009015	0.29991	1e-200	35330	0.0299615	1091.17	ficolin 1 [Source:HGNC Symbol;Acc:HGNC:3623]
NTN4	ENSG00000074527	rs10777719	12	95687308	C	T	0.0795	0.009135	0.29946	3.23e-18	35362	0.00213723	75.7343	netrin 4 [Source:HGNC Symbol;Acc:HGNC:13658]
NQO2	ENSG00000124588	rs1077782	6	3026939	C	T	-0.6012	0.029347	0.02255	2.89e-93	35382	0.0117221	419.649	N-ribosyldihydronicotinamide:quinone reductase 2 [Source:HGNC Symbol;Acc:HGNC:7856]
H6PD	ENSG00000049239	rs10779706	1	8926623	T	G	0.0767	0.013415	0.11358	1.08e-08	35385	0.000922973	32.6877	hexose-6-phosphate dehydrogenase/glucose 1-dehydrogenase [Source:HGNC Symbol;Acc:HGNC:4795]
PDGFD	ENSG00000170962	rs10791612	11	103325056	T	C	-0.1157	0.013665	0.10143	2.52e-17	35364	0.00202305	71.6841	platelet derived growth factor D [Source:HGNC Symbol;Acc:HGNC:30620]
CXCL12	ENSG00000107562	rs10793518	10	44015012	G	A	0.0666	0.009874	0.22326	1.529e-11	35323	0.00128631	45.4923	C-X-C motif chemokine ligand 12 [Source:HGNC Symbol;Acc:HGNC:10672]
CHIT1	ENSG00000133063	rs10793756	1	203658706	G	A	-0.2152	0.025938	0.03287	1.071e-16	35367	0.00194254	68.8315	chitinase 1 [Source:HGNC Symbol;Acc:HGNC:1936]
ITIH2	ENSG00000151655	rs10795548	10	7506147	T	C	0.0997	0.01109	0.17157	2.47e-19	35354	0.00228085	80.817	inter-alpha-trypsin inhibitor heavy chain 2 [Source:HGNC Symbol;Acc:HGNC:6167]
ADAMTSL2	ENSG00000197859	rs1079783	9	133597741	A	G	0.0563	0.009376	0.27994	1.919e-09	35371	0.00101834	36.0543	ADAMTS like 2 [Source:HGNC Symbol;Acc:HGNC:14631]
BTG2	ENSG00000159388	rs10801548	1	196560692	TGTTTTTTTTT	TGTTTTTTCTT	-0.0519	0.00815	0.40817	1.913e-10	35329	0.00114654	40.5504	BTG anti-proliferation factor 2 [Source:HGNC Symbol;Acc:HGNC:1131]
NCF2	ENSG00000116701	rs10801548	1	196560692	TGTTTTTTTTT	TGTTTTTTCTT	0.0694	0.008088	0.40817	9.44e-18	35326	0.00207988	73.6228	neutrophil cytosolic factor 2 [Source:HGNC Symbol;Acc:HGNC:7661]
RPS6KA1	ENSG00000117676	rs10801548	1	196560692	TGTTTTTTTTT	TGTTTTTTCTT	-0.2394	0.007629	0.40817	1e-200	35329	0.027117	984.665	ribosomal protein S6 kinase A1 [Source:HGNC Symbol;Acc:HGNC:10430]
SCMH1	ENSG00000010803	rs10801548	1	196560692	TGTTTTTTTTT	TGTTTTTTCTT	-0.0535	0.008058	0.40817	3.155e-11	35329	0.00124618	44.0787	Scm polycomb group protein homolog 1 [Source:HGNC Symbol;Acc:HGNC:19003]
BMP8B	ENSG00000116985	rs10801660	1	198272225	A	G	0.0759	0.012476	0.11574	1.176e-09	35345	0.00104604	37.0091	bone morphogenetic protein 8b [Source:HGNC Symbol;Acc:HGNC:1075]
CLK2	ENSG00000176444	rs10801660	1	198272225	A	G	0.0779	0.012567	0.11574	5.686e-10	35336	0.00108623	38.4226	CDC like kinase 2 [Source:HGNC Symbol;Acc:HGNC:2069]
UTS2	ENSG00000049247	rs10801660	1	198272225	A	G	0.0775	0.012594	0.11574	7.565e-10	35345	0.00107024	37.8662	urotensin 2 [Source:HGNC Symbol;Acc:HGNC:12636]
IL6R	ENSG00000160712	rs10802089	1	119310261	G	A	0.2542	0.03567	0.01477	1.03e-12	35360	0.0014342	50.7832	interleukin 6 receptor [Source:HGNC Symbol;Acc:HGNC:6019]
SOD3	ENSG00000109610	rs10805206	4	8514905	T	C	0.0504	0.009028	0.36349	2.37e-08	35365	0.000880485	31.164	superoxide dismutase 3 [Source:HGNC Symbol;Acc:HGNC:11181]
PRSS3	ENSG00000010438	rs10813910	9	32965209	A	T	0.0755	0.008983	0.28891	4.29e-17	35349	0.00199438	70.6361	serine protease 3 [Source:HGNC Symbol;Acc:HGNC:9486]
NUDT2	ENSG00000164978	rs10814111	9	34457854	A	C	0.1822	0.014889	0.07849	1.97e-34	35350	0.00421833	149.741	nudix hydrolase 2 [Source:HGNC Symbol;Acc:HGNC:8049]
CCL21	ENSG00000137077	rs10814194	9	35053111	C	T	0.0643	0.009789	0.21818	5.088e-11	35351	0.00121903	43.144	C-C motif chemokine ligand 21 [Source:HGNC Symbol;Acc:HGNC:10620]
TNC	ENSG00000041982	rs10817700	9	115013524	G	A	-0.3159	0.00888	0.31621	1e-200	35362	0.0345514	1265.46	tenascin C [Source:HGNC Symbol;Acc:HGNC:5318]
GSN	ENSG00000148180	rs10818526	9	121312687	C	G	-0.1302	0.008922	0.29441	3.078e-48	35373	0.00598438	212.948	gelsolin [Source:HGNC Symbol;Acc:HGNC:4620]
ENG	ENSG00000106991	rs10819316	9	127902228	A	G	-0.1121	0.020394	0.04464	3.868e-08	35356	0.000853832	30.2122	endoglin [Source:HGNC Symbol;Acc:HGNC:3349]
ROR2	ENSG00000169071	rs10820918	9	91924171	G	A	0.1481	0.008581	0.31376	9.61e-67	35358	0.00835417	297.858	receptor tyrosine kinase like orphan receptor 2 [Source:HGNC Symbol;Acc:HGNC:10257]
ASPN	ENSG00000106819	rs10821516	9	90876296	AAAAAAAGAAAGAAAG	AAAAAAAAAAAGAAAG	-0.0505	0.00883	0.31029	1.07e-08	35358	0.000924213	32.7067	asporin [Source:HGNC Symbol;Acc:HGNC:14872]
EIF4EBP2	ENSG00000148730	rs10822155	10	63311455	A	C	0.05	0.008024	0.43479	4.63e-10	35351	0.00109718	38.827	eukaryotic translation initiation factor 4E binding protein 2 [Source:HGNC Symbol;Acc:HGNC:3289]
PSAP	ENSG00000197746	rs10822159	10	63336490	T	C	0.0485	0.008323	0.43566	5.63e-09	35351	0.000959633	33.9546	prosaposin [Source:HGNC Symbol;Acc:HGNC:9498]
PPA1	ENSG00000180817	rs10823500	10	70245434	G	A	0.1753	0.008129	0.41197	3.76e-103	35372	0.0129765	465.013	inorganic pyrophosphatase 1 [Source:HGNC Symbol;Acc:HGNC:9226]
UNC5B	ENSG00000107731	rs10823655	10	70990912	G	A	0.0722	0.012395	0.12425	5.72e-09	35371	0.000958336	33.9279	unc-5 netrin receptor B [Source:HGNC Symbol;Acc:HGNC:12568]
MBL2	ENSG00000165471	rs10823734	10	51860626	G	A	0.0742	0.008476	0.38484	2.06e-18	35359	0.00216265	76.6304	mannose binding lectin 2 [Source:HGNC Symbol;Acc:HGNC:6922]
MBL2	ENSG00000165471	rs10825251	10	54170131	A	G	-0.086	0.009327	0.26677	2.97e-20	35356	0.00239887	85.0136	mannose binding lectin 2 [Source:HGNC Symbol;Acc:HGNC:6922]
CALCB	ENSG00000175868	rs10832218	11	14159628	C	T	-0.0502	0.008074	0.39808	5.056e-10	35370	0.00109174	38.655	calcitonin related polypeptide beta [Source:HGNC Symbol;Acc:HGNC:1438]
TNNI2	ENSG00000130598	rs10833719	11	22205338	C	T	0.0492	0.008164	0.41016	1.675e-09	35360	0.00102604	36.3161	troponin I2, fast skeletal type [Source:HGNC Symbol;Acc:HGNC:11946]
CD59	ENSG00000085063	rs10836121	11	33848167	T	C	-0.0712	0.008107	0.48319	1.604e-18	35357	0.0021768	77.1285	CD59 molecule (CD59 blood group) [Source:HGNC Symbol;Acc:HGNC:1689]
MANSC4	ENSG00000205693	rs10843188	12	28504200	G	A	-0.0725	0.008705	0.34507	8.2e-17	35356	0.00195805	69.3608	MANSC domain containing 4 [Source:HGNC Symbol;Acc:HGNC:40023]
ART4	ENSG00000111339	rs10846071	12	14863302	T	C	0.8839	0.004968	0.39747	1e-200	35365	0.472322	31653.3	ADP-ribosyltransferase 4 (inactive) (Dombrock blood group) [Source:HGNC Symbol;Acc:HGNC:726]
MGP	ENSG00000111341	rs10846071	12	14863302	T	C	-0.223	0.008234	0.39747	1.53e-161	35365	0.0203188	733.438	matrix Gla protein [Source:HGNC Symbol;Acc:HGNC:7060]
COL10A1	ENSG00000123500	rs1084887	6	116641979	T	C	-0.0481	0.008624	0.29945	2.443e-08	35354	0.000879128	31.1063	collagen type X alpha 1 chain [Source:HGNC Symbol;Acc:HGNC:2185]
TAPBPL	ENSG00000139192	rs10849454	12	6425488	C	T	-0.2997	0.008932	0.33901	1e-200	35381	0.0308391	1125.77	TAP binding protein like [Source:HGNC Symbol;Acc:HGNC:30683]
ALDH2	ENSG00000111275	rs10849939	12	111373800	A	G	-0.0913	0.009144	0.27096	1.77e-23	35370	0.00281068	99.6884	aldehyde dehydrogenase 2 family member [Source:HGNC Symbol;Acc:HGNC:404]
CD69	ENSG00000110848	rs10850001	12	112115226	ATA	ATT	0.046	0.008223	0.37904	2.218e-08	35370	0.000883967	31.2918	CD69 molecule [Source:HGNC Symbol;Acc:HGNC:1694]
CCL8	ENSG00000108700	rs10853162	17	34303211	G	A	-0.3335	0.00629	0.32396	1e-200	35373	0.0736219	2811.03	C-C motif chemokine ligand 8 [Source:HGNC Symbol;Acc:HGNC:10635]
ECH2	ENSG00000104823	rs10853721	19	38821856	G	A	-0.0787	0.011774	0.12994	2.32e-11	35366	0.00126173	44.6763	endothelin converting enzyme 1 [Source:HGNC Symbol;Acc:HGNC:3146]
CD55	ENSG00000196352	rs10863437	1	207644267	C	T	0.0834	0.008448	0.4265	5.479e-23	35370	0.00274786	97.454	CD55 molecule (Cromer blood group) [Source:HGNC Symbol;Acc:HGNC:2665]
NPPB	ENSG00000120937	rs10864508	1	11430687	G	T	0.0465	0.008224	0.48014	1.57e-08	35388	0.000902592	31.968	natriuretic peptide B [Source:HGNC Symbol;Acc:HGNC:7940]
IGFBP6	ENSG00000167779	rs10876406	12	53107653	C	T	-0.1046	0.013235	0.10751	2.72e-15	35372	0.00176275	62.4584	insulin like growth factor binding protein 6 [Source:HGNC Symbol;Acc:HGNC:5475]
FOXM1	ENSG00000111206	rs10876550	12	54318524	A	G	0.0733	0.008172	0.43699	2.964e-19	35362	0.00227001	80.4501	forkhead box M1 [Source:HGNC Symbol;Acc:HGNC:3818]
PPP1R1A	ENSG00000135447	rs10876568	12	54590778	C	G	0.0648	0.010359	0.1877	3.968e-10	35372	0.00110503	39.1282	protein phosphatase 1 regulatory inhibitor subunit 1A [Source:HGNC Symbol;Acc:HGNC:9286]
INHBC	ENSG00000175189	rs10876614	12	54814554	A	G	-0.1668	0.03051	0.01947	4.58e-08	35375	0.000844198	29.8871	inhibin subunit beta C [Source:HGNC Symbol;Acc:HGNC:6068]
INHBC	ENSG00000175189	rs10878824	12	68414668	G	A	0.0545	0.008546	0.44744	1.81e-10	35362	0.00114876	40.667	inhibin subunit beta C [Source:HGNC Symbol;Acc:HGNC:6068]
RBP4	ENSG00000138207	rs10882283	10	93601207	C	A	-0.0855	0.008568	0.35748	1.89e-23	35369	0.00280756	99.5746	retinol binding protein 4 [Source:HGNC Symbol;Acc:HGNC:9922]
GSTO1	ENSG00000148834	rs10883974	10	104167148	C	T	-0.4293	0.006732	0.25464	1e-200	35364	0.103134	4066.39	glutathione S-transferase omega 1 [Source:HGNC Symbol;Acc:HGNC:13312]
DKK1	ENSG00000107984	rs10888208	10	47096668	G	T	0.4584	0.03542	0.01397	2.615e-38	35333	0.004718	167.482	dickkopf WNT signaling pathway inhibitor 1 [Source:HGNC Symbol;Acc:HGNC:2891]
ANGPTL3	ENSG00000132855	rs10889352	1	62633352	C	T	-0.2189	0.008507	0.33773	5.121e-146	35346	0.0183882	662.086	angiopoietin like 3 [Source:HGNC Symbol;Acc:HGNC:491]
PCSK7	ENSG00000160613	rs10892330	11	119100165	C	T	0.124	0.015664	0.06824	2.45e-15	35380	0.00176812	62.6633	proprotein convertase subtilisin/kexin type 7 [Source:HGNC Symbol;Acc:HGNC:8748]
NTM	ENSG00000182667	rs10894353	11	131255185	T	C	0.2708	0.008502	0.46651	1e-200	35369	0.0278837	1014.45	neurotrimin [Source:HGNC Symbol;Acc:HGNC:17941]
FOLH1	ENSG00000086205	rs10897485	11	55988524	T	G	-0.0754	0.011207	0.15616	1.723e-11	35364	0.00127834	45.2626	folate hydrolase 1 [Source:HGNC Symbol;Acc:HGNC:3788]
OBP2B	ENSG00000171102	rs10901246	9	133205098	T	G	0.3535	0.011307	0.19344	1e-200	35369	0.026892	977.371	odorant binding protein 2B [Source:HGNC Symbol;Acc:HGNC:23381]
NOTCH1	ENSG00000148400	rs10901252	9	133252613	C	G	0.5079	0.01657	0.06499	1e-200	35370	0.0258756	939.479	notch receptor 1 [Source:HGNC Symbol;Acc:HGNC:7881]
HBZ	ENSG00000130656	rs10903015	16	330425	A	C	-0.2266	0.008724	0.47479	9.67e-149	35318	0.0187445	674.627	hemoglobin subunit zeta [Source:HGNC Symbol;Acc:HGNC:4835]
AKR1C4	ENSG00000198610	rs10904475	10	5351766	C	T	0.0929	0.008123	0.39788	2.754e-30	35365	0.00368487	130.79	aldo-keto reductase family 1 member C4 [Source:HGNC Symbol;Acc:HGNC:387]
TRDMT1	ENSG00000107614	rs10904881	10	17130953	A	C	0.2471	0.008171	0.40794	1e-200	35354	0.0252154	914.472	tRNA aspartic acid methyltransferase 1 [Source:HGNC Symbol;Acc:HGNC:2977]
VIM	ENSG00000026025	rs10904915	10	17270691	C	T	0.0559	0.008837	0.27842	2.52e-10	35360	0.00113034	40.0119	vimentin [Source:HGNC Symbol;Acc:HGNC:12692]
ITIH2	ENSG00000151655	rs10905252	10	7922254	A	G	0.108	0.008483	0.41073	3.97e-37	35363	0.00456261	162.078	inter-alpha-trypsin inhibitor heavy chain 2 [Source:HGNC Symbol;Acc:HGNC:6167]
UCMA	ENSG00000165623	rs10906474	10	13779194	G	A	-0.3123	0.029458	0.01959	2.94e-26	35366	0.00316791	112.386	upper zone of growth plate and cartilage matrix associated [Source:HGNC Symbol;Acc:HGNC:25205]
CD48	ENSG00000117091	rs10908821	1	161038745	G	C	-0.1113	0.014143	0.10261	3.556e-15	35366	0.00174808	61.9274	CD48 molecule [Source:HGNC Symbol;Acc:HGNC:1683]
RET	ENSG00000165731	rs10909012	10	41803558	G	T	0.1029	0.008452	0.38697	4.27e-34	35331	0.0041777	148.213	ret proto-oncogene [Source:HGNC Symbol;Acc:HGNC:9967]
FCRL4	ENSG00000163518	rs10910830	1	145847527	CC	CG	-0.1284	0.022601	0.03388	1.338e-08	35361	0.000911914	32.2738	Fc receptor like 4 [Source:HGNC Symbol;Acc:HGNC:18507]
LAMC2	ENSG00000058085	rs10911697	1	185255681	T	C	-0.0667	0.010051	0.27228	3.22e-11	35353	0.00124413	44.0361	laminin subunit gamma 2 [Source:HGNC Symbol;Acc:HGNC:6493]
LEFTY2	ENSG00000143768	rs10915730	1	224841175	G	C	-0.0997	0.008645	0.45038	9.05e-31	35362	0.00374708	132.995	left-right determination factor 2 [Source:HGNC Symbol;Acc:HGNC:3122]
ATF6	ENSG00000118217	rs10918270	1	161945711	A	G	-0.0493	0.008385	0.38885	4.115e-09	35352	0.000976898	34.5671	activating transcription factor 6 [Source:HGNC Symbol;Acc:HGNC:791]
FCGR3A	ENSG00000203747	rs10918341	1	161980609	G	A	0.2459	0.009874	0.303	6.623e-137	35360	0.0172372	620.164	Fc gamma receptor IIIa [Source:HGNC Symbol;Acc:HGNC:3619]
RNPEP	ENSG00000176393	rs10920287	1	201973882	T	G	0.2825	0.008632	0.35077	1e-200	35346	0.029411	1071	arginyl aminopeptidase [Source:HGNC Symbol;Acc:HGNC:10078]
IFI16	ENSG00000163565	rs10922094	1	196692375	CATTA	GATTA	-0.0607	0.008189	0.40155	1.24e-13	35330	0.00155273	54.9403	interferon gamma inducible protein 16 [Source:HGNC Symbol;Acc:HGNC:5395]
LEMD1	ENSG00000186007	rs10922094	1	196692375	CATTA	GATTA	-0.07	0.008049	0.40155	3.43e-18	35339	0.00213565	75.6289	LEM domain containing 1 [Source:HGNC Symbol;Acc:HGNC:18725]
PEF1	ENSG00000162517	rs10922094	1	196692375	CATTA	GATTA	-0.0538	0.008367	0.40155	1.274e-10	35339	0.00116859	41.3429	penta-EF-hand domain containing 1 [Source:HGNC Symbol;Acc:HGNC:30009]
S100A16	ENSG00000188643	rs10922094	1	196692375	CATTA	GATTA	-0.057	0.008382	0.40155	1.042e-11	35339	0.00130687	46.2413	S100 calcium binding protein A16 [Source:HGNC Symbol;Acc:HGNC:20441]
UAP1	ENSG00000117143	rs10922094	1	196692375	CATTA	GATTA	-0.0467	0.008	0.40155	5.307e-09	35333	0.000963506	34.0745	UDP-N-acetylglucosamine pyrophosphorylase 1 [Source:HGNC Symbol;Acc:HGNC:12457]
VCAM1	ENSG00000162692	rs10922094	1	196692375	CATTA	GATTA	-0.1109	0.008509	0.40155	7.945e-39	35339	0.00478376	169.856	vascular cell adhesion molecule 1 [Source:HGNC Symbol;Acc:HGNC:12663]
B3GALT6	ENSG00000176022	rs10922094	1	196692375	CATTA	GATTA	-0.0981	0.008047	0.40155	3.456e-34	35339	0.00418787	148.609	beta-1,3-galactosyltransferase 6 [Source:HGNC Symbol;Acc:HGNC:17978]
CD58	ENSG00000116815	rs10922094	1	196692375	CATTA	GATTA	-0.1301	0.008131	0.40155	1.267e-57	35330	0.00719428	256.001	CD58 molecule [Source:HGNC Symbol;Acc:HGNC:1688]
LZIC	ENSG00000162441	rs10922094	1	196692375	CATTA	GATTA	-0.0736	0.008125	0.40155	1.32e-19	35339	0.00231658	82.0511	leucine zipper and CTNNBIP1 domain containing [Source:HGNC Symbol;Acc:HGNC:17497]
NPL	ENSG00000135838	rs10922094	1	196692375	CATTA	GATTA	-0.0553	0.008229	0.40155	1.82e-11	35339	0.00127628	45.1577	N-acetylneuraminate pyruvate lyase [Source:HGNC Symbol;Acc:HGNC:16781]
SLAMF6	ENSG00000162739	rs10922094	1	196692375	CATTA	GATTA	-0.0462	0.00814	0.40155	1.38e-08	35339	0.000910721	32.2115	SLAM family member 6 [Source:HGNC Symbol;Acc:HGNC:21392]
ANGPTL7	ENSG00000171819	rs10922094	1	196692375	CATTA	GATTA	-0.0631	0.008031	0.40155	3.918e-15	35339	0.00174384	61.7298	angiopoietin like 7 [Source:HGNC Symbol;Acc:HGNC:24078]
ARID1A	ENSG00000117713	rs10922094	1	196692375	CATTA	GATTA	-0.1333	0.008062	0.40155	2.08e-61	35339	0.00767668	273.37	AT-rich interaction domain 1A [Source:HGNC Symbol;Acc:HGNC:11110]
C1orf210	ENSG00000253313	rs10922094	1	196692375	CATTA	GATTA	-0.0459	0.007956	0.40155	7.977e-09	35339	0.000940963	33.2821	chromosome 1 open reading frame 210 [Source:HGNC Symbol;Acc:HGNC:28755]
C1orf43	ENSG00000143612	rs10922094	1	196692375	CATTA	GATTA	-0.0665	0.007967	0.40155	7.016e-17	35339	0.00196763	69.6673	chromosome 1 open reading frame 43 [Source:HGNC Symbol;Acc:HGNC:29876]
CASQ1	ENSG00000143318	rs10922094	1	196692375	CATTA	GATTA	-0.0472	0.008342	0.40155	1.531e-08	35330	0.000905329	32.0125	calsequestrin 1 [Source:HGNC Symbol;Acc:HGNC:1512]
CD1D	ENSG00000158473	rs10922094	1	196692375	CATTA	GATTA	-0.1071	0.008024	0.40155	1.213e-40	35339	0.00501602	178.145	CD1d molecule [Source:HGNC Symbol;Acc:HGNC:1637]
CELA3B	ENSG00000219073	rs10922094	1	196692375	CATTA	GATTA	-0.1072	0.008033	0.40155	1.265e-40	35339	0.00501414	178.078	chymotrypsin like elastase 3B [Source:HGNC Symbol;Acc:HGNC:15945]
CSF1	ENSG00000184371	rs10922094	1	196692375	CATTA	GATTA	-0.0692	0.008036	0.40155	7.213e-18	35339	0.00209396	74.1494	colony stimulating factor 1 [Source:HGNC Symbol;Acc:HGNC:2432]
DNAJC11	ENSG00000007923	rs10922094	1	196692375	CATTA	GATTA	-0.0872	0.008087	0.40155	4.17e-27	35339	0.00327927	116.261	DnaJ heat shock protein family (Hsp40) member C11 [Source:HGNC Symbol;Acc:HGNC:25570]
EIF4G3	ENSG00000075151	rs10922094	1	196692375	CATTA	GATTA	-0.1143	0.00803	0.40155	5.617e-46	35339	0.00570065	202.599	eukaryotic translation initiation factor 4 gamma 3 [Source:HGNC Symbol;Acc:HGNC:3298]
GALE	ENSG00000117308	rs10922094	1	196692375	CATTA	GATTA	-0.0504	0.008265	0.40155	1.076e-09	35330	0.00105142	37.1835	UDP-galactose-4-epimerase [Source:HGNC Symbol;Acc:HGNC:4116]
HNRNPR	ENSG00000125944	rs10922094	1	196692375	CATTA	GATTA	-0.1086	0.008033	0.40155	1.193e-41	35333	0.00514616	182.759	heterogeneous nuclear ribonucleoprotein R [Source:HGNC Symbol;Acc:HGNC:5047]
MDM4	ENSG00000198625	rs10922094	1	196692375	CATTA	GATTA	-0.0628	0.008155	0.40155	1.35e-14	35330	0.00167571	59.2989	MDM4 regulator of p53 [Source:HGNC Symbol;Acc:HGNC:6974]
PIAS3	ENSG00000131788	rs10922094	1	196692375	CATTA	GATTA	-0.0825	0.008042	0.40155	1.086e-24	35333	0.00296967	105.234	protein inhibitor of activated STAT 3 [Source:HGNC Symbol;Acc:HGNC:16861]
RAB4A	ENSG00000168118	rs10922094	1	196692375	CATTA	GATTA	-0.0946	0.008124	0.40155	2.448e-31	35339	0.0038223	135.587	RAB4A, member RAS oncogene family [Source:HGNC Symbol;Acc:HGNC:9781]
RBBP4	ENSG00000162521	rs10922094	1	196692375	CATTA	GATTA	-0.103	0.008076	0.40155	2.973e-37	35339	0.00458177	162.651	RB binding protein 4, chromatin remodeling factor [Source:HGNC Symbol;Acc:HGNC:9887]
RGS1	ENSG00000090104	rs10922094	1	196692375	CATTA	GATTA	-0.0674	0.008068	0.40155	6.6e-17	35339	0.00197096	69.7852	regulator of G protein signaling 1 [Source:HGNC Symbol;Acc:HGNC:9991]
RUNX3	ENSG00000020633	rs10922094	1	196692375	CATTA	GATTA	-0.0546	0.008027	0.40155	1.031e-11	35330	0.00130788	46.2652	RUNX family transcription factor 3 [Source:HGNC Symbol;Acc:HGNC:10473]
S100A10	ENSG00000197747	rs10922094	1	196692375	CATTA	GATTA	-0.1294	0.008144	0.40155	7.6e-57	35339	0.00709328	252.446	S100 calcium binding protein A10 [Source:HGNC Symbol;Acc:HGNC:10487]
S100A11	ENSG00000163191	rs10922094	1	196692375	CATTA	GATTA	-0.0684	0.008269	0.40155	1.322e-16	35339	0.00193247	68.4198	S100 calcium binding protein A11 [Source:HGNC Symbol;Acc:HGNC:10488]
SDC3	ENSG00000162512	rs10922094	1	196692375	CATTA	GATTA	-0.178	0.008344	0.40155	5.716e-101	35339	0.0127139	455.058	syndecan 3 [Source:HGNC Symbol;Acc:HGNC:10660]
SEMA6C	ENSG00000143434	rs10922094	1	196692375	CATTA	GATTA	-0.0497	0.008142	0.40155	1.033e-09	35339	0.00105327	37.2586	semaphorin 6C [Source:HGNC Symbol;Acc:HGNC:10740]
SMYD2	ENSG00000143499	rs10922094	1	196692375	CATTA	GATTA	-0.1003	0.00799	0.40155	3.807e-36	35330	0.0044405	157.574	SET and MYND domain containing 2 [Source:HGNC Symbol;Acc:HGNC:20982]
SORT1	ENSG00000134243	rs10922094	1	196692375	CATTA	GATTA	-0.0932	0.00794	0.40155	8.184e-32	35330	0.00388469	137.774	sortilin 1 [Source:HGNC Symbol;Acc:HGNC:11186]
STMN1	ENSG00000117632	rs10922094	1	196692375	CATTA	GATTA	-0.0885	0.008166	0.40155	2.294e-27	35339	0.00331263	117.447	stathmin 1 [Source:HGNC Symbol;Acc:HGNC:6510]
SYTL1	ENSG00000142765	rs10922094	1	196692375	CATTA	GATTA	-0.1379	0.008106	0.40155	6.668e-65	35330	0.0081251	289.395	synaptotagmin like 1 [Source:HGNC Symbol;Acc:HGNC:15584]
TNFSF4	ENSG00000117586	rs10922094	1	196692375	CATTA	GATTA	-0.0875	0.008044	0.40155	1.466e-27	35339	0.00333708	118.317	TNF superfamily member 4 [Source:HGNC Symbol;Acc:HGNC:11934
ZP4	ENSG00000116996	rs10922094	1	196692375	CATTA	GATTA	-0.0789	0.008222	0.40155	8.266e-22	35339	0.00259905	92.0819	zona pellucida glycoprotein 4 [Source:HGNC Symbol;Acc:HGNC:15770]
CFHR3	ENSG00000116785	rs10922098	1	196695521	T	C	-0.108	0.007987	0.40011	1.17e-41	35338	0.00514751	182.833	complement factor H related 3 [Source:HGNC Symbol;Acc:HGNC:16980]
LYPLAL1	ENSG00000143353	rs10922098	1	196695521	T	C	-0.0855	0.008224	0.40011	2.56e-25	35329	0.00305006	108.079	lysophospholipase like 1 [Source:HGNC Symbol;Acc:HGNC:20440]
PARP1	ENSG00000143799	rs10922098	1	196695521	T	C	-0.087	0.008026	0.40011	2.24e-27	35326	0.00331515	117.494	poly(ADP-ribose) polymerase 1 [Source:HGNC Symbol;Acc:HGNC:270]
CD164L2	ENSG00000174950	rs10922098	1	196695521	T	C	-0.1878	0.008106	0.40011	9.28e-119	35338	0.014962	536.727	CD164 molecule like 2 [Source:HGNC Symbol;Acc:HGNC:32043]
CD1A	ENSG00000158477	rs10922098	1	196695521	T	C	-0.2251	0.008098	0.40011	4.8e-170	35326	0.0214045	772.629	CD1a molecule [Source:HGNC Symbol;Acc:HGNC:1634]
CELA2A	ENSG00000142615	rs10922098	1	196695521	T	C	-0.0548	0.008473	0.40011	9.968e-11	35338	0.00118231	41.8275	chymotrypsin like elastase 2A [Source:HGNC Symbol;Acc:HGNC:24609]
CHI3L2	ENSG00000064886	rs10922098	1	196695521	T	C	-0.201	0.008145	0.40011	1.899e-134	35338	0.0169413	608.955	chitinase 3 like 2 [Source:HGNC Symbol;Acc:HGNC:1933]
CHIA	ENSG00000134216	rs10922098	1	196695521	T	C	-0.1345	0.008085	0.40011	3.789e-62	35338	0.0077706	276.732	chitinase acidic [Source:HGNC Symbol;Acc:HGNC:17432]
DYRK3	ENSG00000143479	rs10922098	1	196695521	T	C	-0.1899	0.008132	0.40011	1.3e-120	35338	0.0151972	545.294	dual specificity tyrosine phosphorylation regulated kinase 3 [Source:HGNC Symbol;Acc:HGNC:3094]
ECE1	ENSG00000117298	rs10922098	1	196695521	T	C	-0.2305	0.008128	0.40011	6.457e-177	35338	0.0222515	804.174	endothelin converting enzyme 1 [Source:HGNC Symbol;Acc:HGNC:3146]
EFNA3	ENSG00000143590	rs10922098	1	196695521	T	C	-0.0564	0.008206	0.40011	6.302e-12	35338	0.00133497	47.2357	ephrin A3 [Source:HGNC Symbol;Acc:HGNC:3223]
EXTL2	ENSG00000162694	rs10922098	1	196695521	T	C	-0.1817	0.008042	0.40011	4.895e-113	35338	0.01424	510.455	exostosin like glycosyltransferase 2 [Source:HGNC Symbol;Acc:HGNC:3516]
FCER1A	ENSG00000179639	rs10922098	1	196695521	T	C	-0.228	0.008186	0.40011	1.052e-170	35338	0.021481	775.714	Fc epsilon receptor Ia [Source:HGNC Symbol;Acc:HGNC:3609]
GALNT2	ENSG00000143641	rs10922098	1	196695521	T	C	-0.0601	0.008076	0.40011	9.915e-14	35338	0.00156471	55.3773	polypeptide N-acetylgalactosaminyltransferase 2 [Source:HGNC Symbol;Acc:HGNC:4124]
MUC1	ENSG00000185499	rs10922098	1	196695521	T	C	-0.2127	0.008122	0.40011	3.631e-151	35338	0.0190379	685.779	mucin 1, cell surface associated [Source:HGNC Symbol;Acc:HGNC:7508]
NBL1	ENSG00000158747	rs10922098	1	196695521	T	C	-0.0483	0.008202	0.40011	3.886e-09	35338	0.000980363	34.6761	NBL1, DAN family BMP antagonist [Source:HGNC Symbol;Acc:HGNC:7650]
OPTC	ENSG00000188770	rs10922098	1	196695521	T	C	-0.1953	0.008122	0.40011	9.436e-128	35338	0.0160986	578.168	opticin [Source:HGNC Symbol;Acc:HGNC:8158]
PGLYRP3	ENSG00000159527	rs10922098	1	196695521	T	C	-0.1593	0.008121	0.40011	1.126e-85	35326	0.0107749	384.758	peptidoglycan recognition protein 3 [Source:HGNC Symbol;Acc:HGNC:30014]
PYCR2	ENSG00000143811	rs10922098	1	196695521	T	C	-0.2163	0.008151	0.40011	3.76e-155	35338	0.019538	704.152	pyrroline-5-carboxylate reductase 2 [Source:HGNC Symbol;Acc:HGNC:30262]
RGS8	ENSG00000135824	rs10922098	1	196695521	T	C	-0.2478	0.008191	0.40011	1e-200	35329	0.0252517	915.175	regulator of G protein signaling 8 [Source:HGNC Symbol;Acc:HGNC:16810]
S100A14	ENSG00000189334	rs10922098	1	196695521	T	C	-0.0527	0.008158	0.40011	1.046e-10	35338	0.0011795	41.7282	S100 calcium binding protein A14 [Source:HGNC Symbol;Acc:HGNC:18901]
S100A3	ENSG00000188015	rs10922098	1	196695521	T	C	-0.1082	0.008025	0.40011	1.976e-41	35338	0.00511793	181.777	S100 calcium binding protein A3 [Source:HGNC Symbol;Acc:HGNC:10493]
SCMH1	ENSG00000010803	rs10922098	1	196695521	T	C	-0.2116	0.008062	0.40011	8.011e-152	35329	0.0191261	688.844	Scm polycomb group protein homolog 1 [Source:HGNC Symbol;Acc:HGNC:19003]
SNX7	ENSG00000162627	rs10922098	1	196695521	T	C	-0.2241	0.00817	0.40011	1.256e-165	35338	0.0208472	752.342	sorting nexin 7 [Source:HGNC Symbol;Acc:HGNC:14971]
TNR	ENSG00000116147	rs10922098	1	196695521	T	C	-0.1577	0.008249	0.40011	1.786e-81	35329	0.0102391	365.457	tenascin R [Source:HGNC Symbol;Acc:HGNC:11953]
TXNIP	ENSG00000265972	rs10922098	1	196695521	T	C	-0.2233	0.008123	0.40011	2.259e-166	35329	0.0209422	755.649	thioredoxin interacting protein [Source:HGNC Symbol;Acc:HGNC:16952]
ANGPTL1	ENSG00000116194	rs10922098	1	196695521	T	C	-0.1685	0.008152	0.40011	6.6e-95	35338	0.0119457	427.215	angiopoietin like 1 [Source:HGNC Symbol;Acc:HGNC:489]
CD160	ENSG00000117281	rs10922098	1	196695521	T	C	-0.1092	0.008059	0.40011	7.873e-42	35338	0.00516881	183.594	CD160 molecule [Source:HGNC Symbol;Acc:HGNC:17013]
FCRL6	ENSG00000181036	rs10922098	1	196695521	T	C	-0.1696	0.008158	0.40011	5.349e-96	35338	0.0120827	432.175	Fc receptor like 6 [Source:HGNC Symbol;Acc:HGNC:31910]
ITLN1	ENSG00000179914	rs10922098	1	196695521	T	C	-0.1631	0.00854	0.40011	2.56e-81	35338	0.0102162	364.727	intelectin 1 [Source:HGNC Symbol;Acc:HGNC:18259]
KCNAB2	ENSG00000069424	rs10922098	1	196695521	T	C	-0.045	0.008042	0.40011	2.2e-08	35326	0.000885559	31.3092	potassium voltage-gated channel subfamily A regulatory beta subunit 2 [Source:HGNC Symbol;Acc:HGNC:6229]
NEGR1	ENSG00000172260	rs10922098	1	196695521	T	C	-0.096	0.008551	0.40011	3.03e-29	35329	0.00355493	126.033	neuronal growth regulator 1 [Source:HGNC Symbol;Acc:HGNC:17302]
NPPA	ENSG00000175206	rs10922098	1	196695521	T	C	-0.0554	0.008139	0.40011	9.97e-12	35338	0.00130938	46.329	natriuretic peptide A [Source:HGNC Symbol;Acc:HGNC:7939]
PARK7	ENSG00000116288	rs10922098	1	196695521	T	C	-0.2353	0.008227	0.40011	6.76e-180	35338	0.0226246	817.968	Parkinsonism associated deglycase [Source:HGNC Symbol;Acc:HGNC:16369]
PGM1	ENSG00000079739	rs10922098	1	196695521	T	C	-0.0901	0.008105	0.40011	1.04e-28	35338	0.00348486	123.572	phosphoglucomutase 1 [Source:HGNC Symbol;Acc:HGNC:8905]
RBP7	ENSG00000162444	rs10922098	1	196695521	T	C	-0.1744	0.008171	0.40011	4.43e-101	35338	0.0127273	455.531	retinol binding protein 7 [Source:HGNC Symbol;Acc:HGNC:30316]
RSPO1	ENSG00000169218	rs10922098	1	196695521	T	C	-0.0763	0.008086	0.40011	3.87e-21	35338	0.00251331	89.0342	R-spondin 1 [Source:HGNC Symbol;Acc:HGNC:21679]
S100A2	ENSG00000196754	rs10922098	1	196695521	T	C	-0.0796	0.008078	0.40011	6.63e-23	35329	0.00274091	97.0943	S100 calcium binding protein A2 [Source:HGNC Symbol;Acc:HGNC:10492]
SELL	ENSG00000188404	rs10922098	1	196695521	T	C	-0.0504	0.008494	0.40011	2.96e-09	35338	0.000995319	35.2056	selectin L [Source:HGNC Symbol;Acc:HGNC:10720]
AK4	ENSG00000162433	rs10922098	1	196695521	T	C	-0.1314	0.008144	0.40011	1.481e-58	35338	0.00731283	260.31	adenylate kinase 4 [Source:HGNC Symbol;Acc:HGNC:363]
ARHGEF2	ENSG00000116584	rs10922098	1	196695521	T	C	-0.0935	0.008094	0.40011	7.251e-31	35329	0.00376295	133.436	Rho/Rac guanine nucleotide exchange factor 2 [Source:HGNC Symbol;Acc:HGNC:682]
ARTN	ENSG00000117407	rs10922098	1	196695521	T	C	-0.0556	0.008083	0.40011	6.039e-12	35338	0.00133715	47.3129	artemin [Source:HGNC Symbol;Acc:HGNC:727]
B3GALT2	ENSG00000162630	rs10922098	1	196695521	T	C	-0.0774	0.008218	0.40011	4.595e-21	35329	0.00250455	88.7003	beta-1,3-galactosyltransferase 2 [Source:HGNC Symbol;Acc:HGNC:917]
B4GALT3	ENSG00000158850	rs10922098	1	196695521	T	C	-0.103	0.008105	0.40011	5.322e-37	35338	0.00454932	161.489	beta-1,4-galactosyltransferase 3 [Source:HGNC Symbol;Acc:HGNC:926]
BCL2L10	ENSG00000137875	rs10922098	1	196695521	T	C	-0.1313	0.008139	0.40011	1.531e-58	35338	0.0073107	260.233	BCL2 like 10 [Source:HGNC Symbol;Acc:HGNC:993]
C1orf115	ENSG00000162817	rs10922098	1	196695521	T	C	-0.1395	0.008131	0.40011	5.514e-66	35338	0.00826068	294.331	chromosome 1 open reading frame 115 [Source:HGNC Symbol;Acc:HGNC:25873]
C1orf162	ENSG00000143110	rs10922098	1	196695521	T	C	-0.1682	0.008356	0.40011	4.094e-90	35338	0.0113361	405.164	chromosome 1 open reading frame 162 [Source:HGNC Symbol;Acc:HGNC:28344]
CD247	ENSG00000198821	rs10922098	1	196695521	T	C	-0.0864	0.008102	0.40011	1.501e-26	35338	0.00320779	113.715	CD247 molecule [Source:HGNC Symbol;Acc:HGNC:1677]
CFAP45	ENSG00000213085	rs10922098	1	196695521	T	C	-0.0683	0.008016	0.40011	1.591e-17	35338	0.00205018	72.5941	cilia and flagella associated protein 45 [Source:HGNC Symbol;Acc:HGNC:17229]
CLCA2	ENSG00000137975	rs10922098	1	196695521	T	C	-0.0929	0.008217	0.40011	1.229e-29	35338	0.00360408	127.815	chloride channel accessory 2 [Source:HGNC Symbol;Acc:HGNC:2016]
COLGALT2	ENSG00000198756	rs10922098	1	196695521	T	C	-0.0916	0.008052	0.40011	5.466e-30	35338	0.00364883	129.407	collagen beta(1-O)galactosyltransferase 2 [Source:HGNC Symbol;Acc:HGNC:16790]
CYB561D1	ENSG00000174151	rs10922098	1	196695521	T	C	-0.1499	0.008204	0.40011	1.386e-74	35329	0.00936129	333.832	cytochrome b561 family member D1 [Source:HGNC Symbol;Acc:HGNC:26804]
CYB5R1	ENSG00000159348	rs10922098	1	196695521	T	C	-0.1425	0.008045	0.40011	3.333e-70	35338	0.00880029	313.728	cytochrome b5 reductase 1 [Source:HGNC Symbol;Acc:HGNC:13397]
DHX9	ENSG00000135829	rs10922098	1	196695521	T	C	-0.1735	0.008125	0.40011	3.666e-101	35326	0.0127435	455.961	DExH-box helicase 9 [Source:HGNC Symbol;Acc:HGNC:2750]
EVA1B	ENSG00000142694	rs10922098	1	196695521	T	C	-0.1265	0.008039	0.40011	8.579e-56	35338	0.00695829	247.601	eva-1 homolog B [Source:HGNC Symbol;Acc:HGNC:25558]
GNAI3	ENSG00000065135	rs10922098	1	196695521	T	C	-0.0444	0.008011	0.40011	2.989e-08	35329	0.000868728	30.7162	G protein subunit alpha i3 [Source:HGNC Symbol;Acc:HGNC:4387]
GORAB	ENSG00000120370	rs10922098	1	196695521	T	C	-0.1312	0.008145	0.40011	2.221e-58	35338	0.00728897	259.454	golgin, RAB6 interacting [Source:HGNC Symbol;Acc:HGNC:25676]
HK1	ENSG00000156515	rs10922098	1	196695521	T	C	-0.2437	0.008085	0.40011	1.35e-199	35329	0.0250722	908.503	hexokinase 1 [Source:HGNC Symbol;Acc:HGNC:4922]
HSPA6	ENSG00000173110	rs10922098	1	196695521	T	C	-0.1821	0.008107	0.40011	9.491e-112	35338	0.0140767	504.516	heat shock protein family A (Hsp70) member 6 [Source:HGNC Symbol;Acc:HGNC:5239]
IL22RA1	ENSG00000142677	rs10922098	1	196695521	T	C	-0.1191	0.00817	0.40011	3.939e-48	35338	0.00597769	212.498	interleukin 22 receptor subunit alpha 1 [Source:HGNC Symbol;Acc:HGNC:13700]
INTS3	ENSG00000143624	rs10922098	1	196695521	T	C	-0.0731	0.007978	0.40011	5.045e-20	35329	0.00237074	83.9503	integrator complex subunit 3 [Source:HGNC Symbol;Acc:HGNC:26153]
JTB	ENSG00000143543	rs10922098	1	196695521	T	C	-0.1604	0.008196	0.40011	2.823e-85	35338	0.0107221	382.984	jumping translocation breakpoint [Source:HGNC Symbol;Acc:HGNC:6201]
JUN	ENSG00000177606	rs10922098	1	196695521	T	C	-0.1996	0.008116	0.40011	1.457e-133	35326	0.0168333	604.801	Jun proto-oncogene, AP-1 transcription factor subunit [Source:HGNC Symbol;Acc:HGNC:6204]
KCNA10	ENSG00000143105	rs10922098	1	196695521	T	C	-0.1511	0.008016	0.40011	2.889e-79	35329	0.00995718	355.295	potassium voltage-gated channel subfamily A member 10 [Source:HGNC Symbol;Acc:HGNC:6219]
KIAA0319L	ENSG00000142687	rs10922098	1	196695521	T	C	-0.142	0.008121	0.40011	1.835e-68	35338	0.00857777	305.727	KIAA0319 like [Source:HGNC Symbol;Acc:HGNC:30071]
LMOD1	ENSG00000163431	rs10922098	1	196695521	T	C	-0.1209	0.008042	0.40011	4.44e-51	35329	0.00635658	225.996	leiomodin 1 [Source:HGNC Symbol;Acc:HGNC:6647]
MMEL1	ENSG00000142606	rs10922098	1	196695521	T	C	-0.086	0.008025	0.40011	8.503e-27	35338	0.00323933	114.837	membrane metalloendopeptidase like 1 [Source:HGNC Symbol;Acc:HGNC:14668]
MPZL1	ENSG00000197965	rs10922098	1	196695521	T	C	-0.0513	0.008088	0.40011	2.261e-10	35338	0.00113715	40.2279	myelin protein zero like 1 [Source:HGNC Symbol;Acc:HGNC:7226]
NCMAP	ENSG00000184454	rs10922098	1	196695521	T	C	-0.0572	0.008176	0.40011	2.627e-12	35338	0.00138314	48.9425	non-compact myelin associated protein [Source:HGNC Symbol;Acc:HGNC:29332]
NMNAT1	ENSG00000173614	rs10922098	1	196695521	T	C	-0.0535	0.00796	0.40011	1.807e-11	35338	0.00127669	45.1707	nicotinamide nucleotide adenylyltransferase 1 [Source:HGNC Symbol;Acc:HGNC:17877]
PAPPA2	ENSG00000116183	rs10922098	1	196695521	T	C	-0.0877	0.008075	0.40011	1.764e-27	35338	0.00332679	117.948	pappalysin 2 [Source:HGNC Symbol;Acc:HGNC:14615]
PDZK1	ENSG00000174827	rs10922098	1	196695521	T	C	-0.157	0.008109	0.40011	1.62e-83	35338	0.0104964	374.835	PDZ domain containing 1 [Source:HGNC Symbol;Acc:HGNC:8821]
PLA2G2C	ENSG00000187980	rs10922098	1	196695521	T	C	-0.0987	0.008075	0.40011	2.338e-34	35338	0.00420993	149.391	phospholipase A2 group IIC [Source:HGNC Symbol;Acc:HGNC:9032]
PLA2G2D	ENSG00000117215	rs10922098	1	196695521	T	C	-0.0661	0.008019	0.40011	1.684e-16	35338	0.00191905	67.9419	phospholipase A2 group IID [Source:HGNC Symbol;Acc:HGNC:9033]
PLA2G2E	ENSG00000188784	rs10922098	1	196695521	T	C	-0.1039	0.008014	0.40011	1.945e-38	35338	0.00473401	168.077	phospholipase A2 group IIE [Source:HGNC Symbol;Acc:HGNC:13414]
PPP1R8	ENSG00000117751	rs10922098	1	196695521	T	C	-0.12	0.008151	0.40011	4.679e-49	35329	0.00609752	216.729	protein phosphatase 1 regulatory subunit 8 [Source:HGNC Symbol;Acc:HGNC:9296]
PROK1	ENSG00000143125	rs10922098	1	196695521	T	C	-0.0782	0.008	0.40011	1.445e-22	35338	0.00269661	95.5452	prokineticin 1 [Source:HGNC Symbol;Acc:HGNC:18454]
RBBP5	ENSG00000117222	rs10922098	1	196695521	T	C	-0.1198	0.00809	0.40011	1.281e-49	35338	0.0061672	219.276	RB binding protein 5, histone lysine methyltransferase complex subunit [Source:HGNC Symbol;Acc:HGNC:9888]
RGS4	ENSG00000117152	rs10922098	1	196695521	T	C	-0.1372	0.008026	0.40011	1.661e-65	35338	0.00820146	292.203	regulator of G protein signaling 4 [Source:HGNC Symbol;Acc:HGNC:10000]
RGS5	ENSG00000143248	rs10922098	1	196695521	T	C	-0.1542	0.008128	0.40011	2.982e-80	35338	0.0100823	359.896	regulator of G protein signaling 5 [Source:HGNC Symbol;Acc:HGNC:10001]
RNPC3	ENSG00000185946	rs10922098	1	196695521	T	C	-0.0961	0.008046	0.40011	7.031e-33	35329	0.00402166	142.647	RNA binding region (RNP1, RRM) containing 3 [Source:HGNC Symbol;Acc:HGNC:18666]
RPA2	ENSG00000117748	rs10922098	1	196695521	T	C	-0.1226	0.008041	0.40011	1.748e-52	35338	0.00653539	232.454	replication protein A2 [Source:HGNC Symbol;Acc:HGNC:10290]
SH2D1B	ENSG00000198574	rs10922098	1	196695521	T	C	-0.1264	0.008093	0.40011	5.523e-55	35338	0.0068556	243.922	SH2 domain containing 1B [Source:HGNC Symbol;Acc:HGNC:30416]
SH3GLB1	ENSG00000097033	rs10922098	1	196695521	T	C	-0.062	0.008076	0.40011	1.626e-14	35338	0.00166504	58.934	SH3 domain containing GRB2 like, endophilin B1 [Source:HGNC Symbol;Acc:HGNC:10833]
SPSB1	ENSG00000171621	rs10922098	1	196695521	T	C	-0.0913	0.008044	0.40011	7.351e-30	35338	0.00363224	128.817	splA/ryanodine receptor domain and SOCS box containing 1 [Source:HGNC Symbol;Acc:HGNC:30628]
SYT2	ENSG00000143858	rs10922098	1	196695521	T	C	-0.104	0.008101	0.40011	1.013e-37	35338	0.00464223	164.803	synaptotagmin 2 [Source:HGNC Symbol;Acc:HGNC:11510]
TARDBP	ENSG00000120948	rs10922098	1	196695521	T	C	-0.126	0.008145	0.40011	5.58e-54	35329	0.00672815	239.295	TAR DNA binding protein [Source:HGNC Symbol;Acc:HGNC:11571]
TNFRSF18	ENSG00000186891	rs10922098	1	196695521	T	C	-0.1384	0.008032	0.40011	1.563e-66	35338	0.008332	296.893	TNF receptor superfamily member 18 [Source:HGNC Symbol;Acc:HGNC:11914]
TNFRSF8	ENSG00000120949	rs10922098	1	196695521	T	C	-0.1959	0.008119	0.40011	1.296e-128	35338	0.0162078	582.156	TNF receptor superfamily member 8 [Source:HGNC Symbol;Acc:HGNC:11923]
TNFRSF9	ENSG00000049249	rs10922098	1	196695521	T	C	-0.0619	0.008053	0.40011	1.514e-14	35338	0.00166916	59.0801	TNF receptor superfamily member 9 [Source:HGNC Symbol;Acc:HGNC:11924]
TNFSF18	ENSG00000120337	rs10922098	1	196695521	T	C	-0.2043	0.008112	0.40011	6.012e-140	35338	0.0176325	634.244	TNF superfamily member 18 [Source:HGNC Symbol;Acc:HGNC:11932
TXLNA	ENSG00000084652	rs10922098	1	196695521	T	C	-0.046	0.008253	0.40011	2.494e-08	35338	0.000878352	31.0647	taxilin alpha [Source:HGNC Symbol;Acc:HGNC:30685]
UBE2T	ENSG00000077152	rs10922098	1	196695521	T	C	-0.1232	0.00809	0.40011	2.278e-52	35329	0.00652156	231.899	ubiquitin conjugating enzyme E2 T [Source:HGNC Symbol;Acc:HGNC:25009
UCK2	ENSG00000143179	rs10922098	1	196695521	T	C	-0.0682	0.007953	0.40011	9.832e-18	35329	0.00207717	73.533	uridine-cytidine kinase 2 [Source:HGNC Symbol;Acc:HGNC:12562]
USP21	ENSG00000143258	rs10922098	1	196695521	T	C	-0.0935	0.008062	0.40011	4.235e-31	35329	0.00379277	134.497	ubiquitin specific peptidase 21 [Source:HGNC Symbol;Acc:HGNC:12620]
VAMP3	ENSG00000049245	rs10922098	1	196695521	T	C	-0.0845	0.008058	0.40011	9.994e-26	35338	0.00310218	109.96	vesicle associated membrane protein 3 [Source:HGNC Symbol;Acc:HGNC:12644]
XCL1	ENSG00000143184	rs10922098	1	196695521	T	C	-0.112	0.008117	0.40011	2.624e-43	35338	0.00535882	190.38	X-C motif chemokine ligand 1 [Source:HGNC Symbol;Acc:HGNC:10645]
CSF3R	ENSG00000119535	rs10922103	1	196701988	A	G	-0.1258	0.008142	0.39965	7.502e-54	35339	0.00670998	238.712	colony stimulating factor 3 receptor [Source:HGNC Symbol;Acc:HGNC:2439]
NTRK1	ENSG00000198400	rs10922103	1	196701988	A	G	-0.0529	0.008216	0.39965	1.204e-10	35340	0.0011717	41.4539	neurotrophic receptor tyrosine kinase 1 [Source:HGNC Symbol;Acc:HGNC:8031]
PHGDH	ENSG00000092621	rs10922103	1	196701988	A	G	-0.0854	0.00871	0.39965	1.075e-22	35339	0.00271297	96.1291	phosphoglycerate dehydrogenase [Source:HGNC Symbol;Acc:HGNC:8923]
HMGCS2	ENSG00000134240	rs10923900	1	119775000	GAC	GAG	-0.0548	0.00815	0.43025	1.77e-11	35362	0.00127689	45.2086	3-hydroxy-3-methylglutaryl-CoA synthase 2 [Source:HGNC Symbol;Acc:HGNC:5008]
LY75	ENSG00000054219	rs10930409	2	170243578	A	G	0.0906	0.015658	0.06181	7.21e-09	35362	0.00094588	33.478	lymphocyte antigen 75 [Source:HGNC Symbol;Acc:HGNC:6729]
KNG1	ENSG00000113889	rs10935742	3	149183074	C	A	0.0885	0.014787	0.08569	2.16e-09	35358	0.00101204	35.818	kininogen 1 [Source:HGNC Symbol;Acc:HGNC:6383]
HRG	ENSG00000113905	rs10937331	3	188030289	G	A	0.064	0.009112	0.44392	2.16e-12	35371	0.00139277	49.3296	histidine rich glycoprotein [Source:HGNC Symbol;Acc:HGNC:5181]
LAP3	ENSG00000002549	rs10939687	4	16732475	T	C	-0.1428	0.021086	0.0379	1.27e-11	35359	0.0012954	45.861	leucine aminopeptidase 3 [Source:HGNC Symbol;Acc:HGNC:18449]
NT5E	ENSG00000135318	rs10944174	6	86026521	G	A	0.2143	0.008878	0.29434	9.95e-129	35345	0.0162175	582.625	5'-nucleotidase ecto [Source:HGNC Symbol;Acc:HGNC:8021]
SMAP1	ENSG00000112305	rs10944798	6	65423849	A	G	-0.0498	0.00888	0.30173	2.05e-08	35328	0.000889462	31.4491	small ArfGAP 1 [Source:HGNC Symbol;Acc:HGNC:19651]
PLG	ENSG00000122194	rs10945703	6	160858212	GGGTTCACCATTGTCTTTTTTCTA	GGGTTCACCATTGTGTTTTTTCTA	0.1819	0.010589	0.19583	3.86e-66	35387	0.00826999	295.074	plasminogen [Source:HGNC Symbol;Acc:HGNC:9071]
PLG	ENSG00000122194	rs10945703	6	160858212	GGGTTCACCATTGTCTTTTTTCTA	GGGTTCACCATTGTGTTTTTTCTA	0.1528	0.010421	0.19583	1.12e-48	35387	0.00603884	214.983	plasminogen [Source:HGNC Symbol;Acc:HGNC:9071]
PSMB1	ENSG00000008018	rs10946271	6	170455015	C	T	0.2407	0.00793	0.4414	1e-200	34947	0.0256859	921.257	proteasome 20S subunit beta 1 [Source:HGNC Symbol;Acc:HGNC:9537]
CLPS	ENSG00000137392	rs10947428	6	33679281	C	T	-0.0743	0.010177	0.20569	2.864e-13	35360	0.00150512	53.2983	colipase [Source:HGNC Symbol;Acc:HGNC:2085]
GUSB	ENSG00000169919	rs10949891	7	64329528	A	G	-0.0681	0.009549	0.23887	9.91e-13	35344	0.00143694	50.8574	glucuronidase beta [Source:HGNC Symbol;Acc:HGNC:4696]
ASL	ENSG00000126522	rs10950053	7	66848890	A	T	-0.1399	0.010587	0.18497	7.311e-40	35349	0.00491555	174.608	argininosuccinate lyase [Source:HGNC Symbol;Acc:HGNC:746]
AOC1	ENSG00000002726	rs10952717	7	147940361	C	T	-0.057	0.009834	0.26655	6.79e-09	35374	0.00094884	33.5942	amine oxidase copper containing 1 [Source:HGNC Symbol;Acc:HGNC:80]
SERPINE1	ENSG00000106366	rs10953324	7	101150638	C	T	-0.1179	0.014344	0.09077	2.04e-16	35365	0.00190671	67.5558	serpin family E member 1 [Source:HGNC Symbol;Acc:HGNC:8583]
PRSS3	ENSG00000010438	rs10971925	9	34113969	A	G	-0.4457	0.019688	0.04518	1.81e-113	35349	0.0142907	512.457	serine protease 3 [Source:HGNC Symbol;Acc:HGNC:9486]
CNTFR	ENSG00000122756	rs10972159	9	34593088	A	G	-0.5581	0.023487	0.0311	8.276e-125	35350	0.0157216	564.605	ciliary neurotrophic factor receptor [Source:HGNC Symbol;Acc:HGNC:2170]
CCL21	ENSG00000137077	rs10972211	9	34729993	A	G	0.1461	0.011399	0.14707	1.309e-37	35349	0.00462569	164.264	C-C motif chemokine ligand 21 [Source:HGNC Symbol;Acc:HGNC:10620]
CD72	ENSG00000137101	rs10972306	9	35083802	T	C	0.2161	0.030133	0.01747	7.419e-13	35351	0.00145275	51.4281	CD72 molecule [Source:HGNC Symbol;Acc:HGNC:1696]
GLIPR2	ENSG00000122694	rs10973026	9	36694210	C	T	-0.0675	0.010722	0.1871	3.059e-10	35355	0.00111974	39.6307	GLI pathogenesis related 2 [Source:HGNC Symbol;Acc:HGNC:18007]
GRHPR	ENSG00000137106	rs10973326	9	37419500	A	G	0.2604	0.008531	0.32781	1e-200	35353	0.0256778	931.66	glyoxylate and hydroxypyruvate reductase [Source:HGNC Symbol;Acc:HGNC:4570]
PDCD1LG2	ENSG00000197646	rs10975134	9	5487962	TGCTGTATGCTGTATGCTCTATGCTG	TGCTGTATGCTGTATGCTGTATGCTG	0.2891	0.00942	0.24025	1e-200	35367	0.0259407	941.824	programmed cell death 1 ligand 2 [Source:HGNC Symbol;Acc:HGNC:18731]
CTSV	ENSG00000136943	rs10981890	9	97387544	G	A	-0.1635	0.008103	0.49398	1.568e-90	35346	0.0113875	407.117	cathepsin V [Source:HGNC Symbol;Acc:HGNC:2538]
TNFSF8	ENSG00000106952	rs10982299	9	114573441	C	T	-0.0547	0.008538	0.35539	1.49e-10	35362	0.00115937	41.0429	TNF superfamily member 8 [Source:HGNC Symbol;Acc:HGNC:11938]
TNC	ENSG00000041982	rs10983509	9	117074663	G	A	0.1477	0.013315	0.11152	1.36e-28	35369	0.00346695	123.042	tenascin C [Source:HGNC Symbol;Acc:HGNC:5318]
GSN	ENSG00000148180	rs10985149	9	121087894	T	C	-0.6283	0.03427	0.01295	4.46e-75	35374	0.00941271	336.11	gelsolin [Source:HGNC Symbol;Acc:HGNC:4620]
GSN	ENSG00000148180	rs10985149	9	121087894	T	C	-0.5327	0.035023	0.01295	3.035e-52	35374	0.00649746	231.331	gelsolin [Source:HGNC Symbol;Acc:HGNC:4620]
TIE1	ENSG00000066056	rs1098783	1	42905469	C	A	0.1922	0.017629	0.05545	1.13e-27	35363	0.00335	118.858	tyrosine kinase with immunoglobulin like and EGF like domains 1 [Source:HGNC Symbol;Acc:HGNC:11809]
MBL2	ENSG00000165471	rs10996306	10	65253727	A	T	-0.2007	0.029097	0.02071	5.29e-12	35356	0.00134385	47.5744	mannose binding lectin 2 [Source:HGNC Symbol;Acc:HGNC:6922]
VPS26A	ENSG00000122958	rs10998638	10	69201349	C	G	-0.1841	0.009461	0.23826	2.45e-84	35362	0.0105943	378.625	VPS26 retromer complex component A [Source:HGNC Symbol;Acc:HGNC:12711]
UNC5B	ENSG00000107731	rs10999762	10	71284917	A	G	-0.1125	0.009842	0.22104	2.96e-30	35374	0.00368004	130.651	unc-5 netrin receptor B [Source:HGNC Symbol;Acc:HGNC:12568]
ADK	ENSG00000156110	rs11000927	10	74219933	G	T	0.0534	0.009267	0.25247	8.292e-09	35369	0.000937937	33.2032	adenosine kinase [Source:HGNC Symbol;Acc:HGNC:257]
PLAU	ENSG00000122861	rs11000927	10	74219933	G	T	-0.0687	0.009617	0.25247	9.11e-13	35369	0.00144074	51.0281	plasminogen activator, urokinase [Source:HGNC Symbol;Acc:HGNC:9052]
MBL2	ENSG00000165471	rs11002760	10	52617801	G	A	-0.5566	0.023489	0.03271	3.92e-124	35357	0.0156329	561.478	mannose binding lectin 2 [Source:HGNC Symbol;Acc:HGNC:6922]
ASAH2	ENSG00000188611	rs11005387	10	50372983	T	C	-0.4224	0.030283	0.0191	3.224e-44	35353	0.00547319	194.547	N-acylsphingosine amidohydrolase 2 [Source:HGNC Symbol;Acc:HGNC:18860]
MSMB	ENSG00000263639	rs11009654	10	34123588	T	G	-0.1365	0.020859	0.04119	5.99e-11	35335	0.00121045	42.8207	microseminoprotein beta [Source:HGNC Symbol;Acc:HGNC:7372]
DKK3	ENSG00000050165	rs11022114	11	12017327	A	G	0.332	0.006955	0.33332	1e-200	35377	0.0605134	2278.54	dickkopf WNT signaling pathway inhibitor 3 [Source:HGNC Symbol;Acc:HGNC:2893]
PARVA	ENSG00000197702	rs11022131	11	12050666	G	C	-0.0581	0.009025	0.29562	1.216e-10	35370	0.00117035	41.4413	parvin alpha [Source:HGNC Symbol;Acc:HGNC:14652]
SPON1	ENSG00000262655	rs11023122	11	14169736	C	A	-0.2144	0.014903	0.08596	6.28e-47	35370	0.00581746	206.956	spondin 1 [Source:HGNC Symbol;Acc:HGNC:11252]
SAA2	ENSG00000134339	rs11024589	11	18256876	C	A	-0.5964	0.013165	0.06935	1e-200	35381	0.0548246	2052.15	serum amyloid A2 [Source:HGNC Symbol;Acc:HGNC:10514]
HTATIP2	ENSG00000109854	rs11025480	11	20304545	A	G	0.3213	0.009983	0.21333	1e-200	35370	0.028453	1035.8	HIV-1 Tat interactive protein 2 [Source:HGNC Symbol;Acc:HGNC:16637]
HTATIP2	ENSG00000109854	rs11025525	11	20358417	G	C	0.1036	0.008018	0.49972	3.42e-38	35383	0.00469622	166.941	HIV-1 Tat interactive protein 2 [Source:HGNC Symbol;Acc:HGNC:16637]
NELL1	ENSG00000165973	rs11027982	11	24532896	C	A	0.1076	0.01962	0.0543	4.15e-08	35367	0.000849687	30.0747	neural EGFL like 1 [Source:HGNC Symbol;Acc:HGNC:7750]
MPPED2	ENSG00000066382	rs11031140	11	30586586	A	G	-0.1597	0.01039	0.17848	2.59e-53	35369	0.00663536	236.24	metallophosphoesterase domain containing 2 [Source:HGNC Symbol;Acc:HGNC:1180]
RRM1	ENSG00000167325	rs11031142	11	4153145	T	C	-0.055	0.008113	0.43826	1.205e-11	35366	0.00129781	45.9555	ribonucleotide reductase catalytic subunit M1 [Source:HGNC Symbol;Acc:HGNC:10451]
BTN3A3	ENSG00000111801	rs11037	6	32978179	A	G	0.1891	0.020926	0.04399	1.613e-19	35436	0.00229914	81.6556	butyrophilin subfamily 3 member A3 [Source:HGNC Symbol;Acc:HGNC:1140]
ALKBH3	ENSG00000166199	rs11037575	11	43706780	C	T	-0.0728	0.008393	0.40622	4.177e-18	35378	0.00212213	75.2322	alkB homolog 3, alpha-ketoglutarate dependent dioxygenase [Source:HGNC Symbol;Acc:HGNC:30141]
ALKBH3	ENSG00000166199	rs11037809	11	44020418	G	A	0.0808	0.008847	0.31406	6.692e-20	35377	0.00235227	83.4077	alkB homolog 3, alpha-ketoglutarate dependent dioxygenase [Source:HGNC Symbol;Acc:HGNC:30141]
TMEM132A	ENSG00000006118	rs11037987	11	44423457	T	C	0.1209	0.019869	0.04672	1.17e-09	35373	0.00104562	37.0234	transmembrane protein 132A [Source:HGNC Symbol;Acc:HGNC:31092]
CD248	ENSG00000174807	rs11039216	11	47385041	T	C	0.0486	0.008384	0.48532	6.759e-09	35376	0.000948962	33.6005	CD248 molecule [Source:HGNC Symbol;Acc:HGNC:18219]
C1QTNF5	ENSG00000223953	rs11039297	11	47559891	A	G	0.0708	0.009531	0.26112	1.1e-13	35377	0.00155737	55.1779	C1q and TNF related 5 [Source:HGNC Symbol;Acc:HGNC:14344]
CYB5R2	ENSG00000166394	rs11041116	11	6962867	A	G	-0.0682	0.008997	0.31114	3.44e-14	35380	0.00162148	57.4578	cytochrome b5 reductase 2 [Source:HGNC Symbol;Acc:HGNC:24376]
LDHB	ENSG00000111716	rs11046111	12	21545334	T	C	-0.1331	0.021793	0.03519	1.01e-09	35424	0.00105188	37.299	lactate dehydrogenase B [Source:HGNC Symbol;Acc:HGNC:6541]
RECQL	ENSG00000004700	rs11047515	12	24586912	G	A	0.1637	0.017731	0.05924	2.65e-20	35355	0.00240511	85.2327	RecQ like helicase [Source:HGNC Symbol;Acc:HGNC:9948]
MANSC4	ENSG00000205693	rs11049091	12	27676005	GAAGTTATAA	AAAGTTATAA	0.3399	0.010524	0.17741	1e-200	35356	0.0286582	1043.08	MANSC domain containing 4 [Source:HGNC Symbol;Acc:HGNC:40023]
MANSC4	ENSG00000205693	rs11049245	12	27973346	G	A	0.1413	0.014393	0.09094	9.49e-23	35353	0.00271877	96.3734	MANSC domain containing 4 [Source:HGNC Symbol;Acc:HGNC:40023]
PTHLH	ENSG00000087494	rs11049365	12	28138401	A	C	0.1225	0.008925	0.27057	7.18e-43	35354	0.00530041	188.378	parathyroid hormone like hormone [Source:HGNC Symbol;Acc:HGNC:9607]
CLEC4C	ENSG00000198178	rs11051491	12	31625835	A	G	-0.0718	0.009787	0.27194	2.198e-13	35356	0.00151994	53.8177	C-type lectin domain family 4 member C [Source:HGNC Symbol;Acc:HGNC:13258]
CLEC1B	ENSG00000165682	rs11053499	12	9895466	C	A	-0.1281	0.016944	0.06278	4.024e-14	35385	0.00161267	57.1534	C-type lectin domain family 1 member B [Source:HGNC Symbol;Acc:HGNC:24356]
CD163	ENSG00000177575	rs11054859	12	7617180	A	G	-0.1402	0.01367	0.10581	1.109e-24	35389	0.00296348	105.18	CD163 molecule [Source:HGNC Symbol;Acc:HGNC:1631]
MANSC1	ENSG00000111261	rs11054925	12	12472914	C	T	0.0488	0.008746	0.3451	2.412e-08	35376	0.000879286	31.1312	MANSC domain containing 1 [Source:HGNC Symbol;Acc:HGNC:25505]
HEBP1	ENSG00000013583	rs11055175	12	12968844	G	A	-1.33	0.020156	0.02799	1e-200	35374	0.109597	4353.82	heme binding protein 1 [Source:HGNC Symbol;Acc:HGNC:17176]
CLEC4C	ENSG00000198178	rs11055473	12	7728138	T	C	-0.4129	0.006359	0.29402	1e-200	35385	0.106464	4215.87	C-type lectin domain family 4 member C [Source:HGNC Symbol;Acc:HGNC:13258]
ART4	ENSG00000111339	rs11055919	12	14311479	T	C	-0.3345	0.022672	0.03017	2.915e-49	35367	0.00611716	217.665	ADP-ribosyltransferase 4 (inactive) (Dombrock blood group) [Source:HGNC Symbol;Acc:HGNC:726]
TAPBPL	ENSG00000139192	rs11063208	12	4499159	T	C	-0.1937	0.021874	0.04082	8.34e-19	35381	0.00221142	78.4112	TAP binding protein like [Source:HGNC Symbol;Acc:HGNC:30683]
PIANP	ENSG00000139200	rs11064321	12	6700730	C	G	0.1718	0.008146	0.39503	1e-98	35388	0.012413	444.767	PILR alpha associated neural protein [Source:HGNC Symbol;Acc:HGNC:25338]
PIANP	ENSG00000139200	rs11064321	12	6700730	C	G	0.1891	0.008165	0.39503	1.13e-118	35388	0.0149307	536.347	PILR alpha associated neural protein [Source:HGNC Symbol;Acc:HGNC:25338]
LAG3	ENSG00000089692	rs11064323	12	6702934	T	A	0.2818	0.039013	0.01223	5.08e-13	35389	0.00147216	52.1722	lymphocyte activating 3 [Source:HGNC Symbol;Acc:HGNC:6476]
SELPLG	ENSG00000110876	rs11066272	12	112364417	AAATAAATAAATAA	AAAAAAATAAATAA	0.0536	0.008685	0.3798	6.77e-10	35361	0.00107596	38.086	selectin P ligand [Source:HGNC Symbol;Acc:HGNC:10722]
PEBP1	ENSG00000089220	rs11068663	12	117737508	C	T	-0.1021	0.009212	0.28777	1.5e-28	35366	0.0034614	122.834	phosphatidylethanolamine binding protein 1 [Source:HGNC Symbol;Acc:HGNC:8630]
SCG3	ENSG00000104112	rs11070971	15	53275851	A	G	0.0549	0.009069	0.28651	1.41e-09	35362	0.00103524	36.6439	secretogranin III [Source:HGNC Symbol;Acc:HGNC:13707]
GREM1	ENSG00000166923	rs11071897	15	32678947	G	A	-0.4539	0.037369	0.01329	5.993e-34	35398	0.00415061	147.527	gremlin 1, DAN family BMP antagonist [Source:HGNC Symbol;Acc:HGNC:2001]
RGMA	ENSG00000182175	rs11074135	15	93066231	T	A	-0.1739	0.008844	0.32306	4.4e-86	35367	0.0108139	386.614	repulsive guidance molecule BMP co-receptor a [Source:HGNC Symbol;Acc:HGNC:30308]
RNF43	ENSG00000108375	rs11078072	17	12378457	C	G	-0.0458	0.008401	0.34894	4.989e-08	35363	0.00083976	29.7197	ring finger protein 43 [Source:HGNC Symbol;Acc:HGNC:18505]
PRPSAP2	ENSG00000141127	rs11078421	17	18901072	C	T	0.059	0.008183	0.44363	5.58e-13	35358	0.00146809	51.9822	phosphoribosyl pyrophosphate synthetase associated protein 2 [Source:HGNC Symbol;Acc:HGNC:9467]
SERPINF2	ENSG00000167711	rs11078596	17	1714968	T	C	-0.1726	0.009865	0.21819	1.511e-68	35352	0.00858478	306.1	serpin family F member 2 [Source:HGNC Symbol;Acc:HGNC:9075]
STX8	ENSG00000170310	rs11078801	17	9433928	C	G	0.0681	0.009708	0.21153	2.307e-12	35359	0.00138973	49.2051	syntaxin 8 [Source:HGNC Symbol;Acc:HGNC:11443]
DHX58	ENSG00000108771	rs11078929	17	39983981	G	C	-0.0644	0.010332	0.18012	4.572e-10	35379	0.00109693	38.8489	DExH-box helicase 58 [Source:HGNC Symbol;Acc:HGNC:29517]
SIGLEC9	ENSG00000129450	rs11084067	19	51277740	C	A	-0.2151	0.014974	0.16801	8.59e-47	35380	0.00579858	206.339	sialic acid binding Ig like lectin 9 [Source:HGNC Symbol;Acc:HGNC:10878]
LILRB5	ENSG00000105609	rs11084405	19	55633035	T	C	-0.2021	0.026404	0.04187	1.945e-14	35382	0.00165307	58.5826	leukocyte immunoglobulin like receptor B5 [Source:HGNC Symbol;Acc:HGNC:6609]
BCAM	ENSG00000187244	rs11085824	19	12890733	G	A	0.0699	0.008608	0.40391	4.65e-16	35381	0.00186025	65.9364	basal cell adhesion molecule (Lutheran blood group) [Source:HGNC Symbol;Acc:HGNC:6722]
DNAJB1	ENSG00000132002	rs11085896	19	14541074	C	A	-0.0523	0.008207	0.41547	1.857e-10	35374	0.00114671	40.6078	DnaJ heat shock protein family (Hsp40) member B1 [Source:HGNC Symbol;Acc:HGNC:5270]
OXT	ENSG00000101405	rs11087565	20	3103947	C	T	-0.0752	0.010255	0.1956	2.26e-13	35373	0.00151786	53.77	oxytocin/neurophysin I prepropeptide [Source:HGNC Symbol;Acc:HGNC:8528]
TCN2	ENSG00000185339	rs11089474	22	30737856	T	G	0.3701	0.010268	0.20322	1e-200	35364	0.0354353	1299.1	transcobalamin 2 [Source:HGNC Symbol;Acc:HGNC:11653]
GLCE	ENSG00000138604	rs1109980	15	69279896	G	A	0.3032	0.013494	0.09918	8.292e-112	35375	0.014071	504.838	glucuronic acid epimerase [Source:HGNC Symbol;Acc:HGNC:17855]
GSTM3	ENSG00000134202	rs11102126	1	110541634	A	G	-0.0576	0.009607	0.30212	2.03e-09	35349	0.0010159	35.9455	glutathione S-transferase mu 3 [Source:HGNC Symbol;Acc:HGNC:4635]
PTGFRN	ENSG00000134247	rs11102890	1	115137813	G	C	-0.1504	0.018159	0.05962	1.21e-16	35352	0.00193667	68.5942	prostaglandin F2 receptor inhibitor [Source:HGNC Symbol;Acc:HGNC:9601]
QSOX2	ENSG00000165661	rs11103367	9	136179709	T	A	-0.1043	0.008816	0.44448	2.69e-32	35268	0.00395298	139.959	quiescin sulfhydryl oxidase 2 [Source:HGNC Symbol;Acc:HGNC:30249]
OBP2B	ENSG00000171102	rs11103374	9	136195675	T	C	-0.131	0.014231	0.11491	3.406e-20	35266	0.00239703	84.7319	odorant binding protein 2B [Source:HGNC Symbol;Acc:HGNC:23381]
FCN2	ENSG00000160339	rs11103428	9	134613681	T	A	-0.2814	0.032513	0.01836	4.932e-18	35338	0.0021153	74.9048	ficolin 2 [Source:HGNC Symbol;Acc:HGNC:3624]
OLFM1	ENSG00000130558	rs11103515	9	134765264	T	G	-0.1088	0.015913	0.06668	8.087e-12	35341	0.00132099	46.7443	olfactomedin 1 [Source:HGNC Symbol;Acc:HGNC:17187]
FCN2	ENSG00000160339	rs11103545	9	134848134	T	G	-0.3087	0.009661	0.28701	1e-200	35340	0.0280797	1020.95	ficolin 2 [Source:HGNC Symbol;Acc:HGNC:3624]
OLFM1	ENSG00000130558	rs11103667	9	135086514	T	C	0.1157	0.010333	0.18165	4.21e-29	35322	0.00353696	125.369	olfactomedin 1 [Source:HGNC Symbol;Acc:HGNC:17187]
FCN1	ENSG00000085265	rs11103734	9	135190355	T	C	-0.096	0.014472	0.09268	3.276e-11	35323	0.00124419	44.0008	ficolin 1 [Source:HGNC Symbol;Acc:HGNC:3623]
PLXNC1	ENSG00000136040	rs11107427	12	94179118	A	G	0.4018	0.023136	0.03628	1.46e-67	35368	0.00845561	301.591	plexin C1 [Source:HGNC Symbol;Acc:HGNC:9106]
PLXNC1	ENSG00000136040	rs11108494	12	96412177	A	G	-0.1891	0.022742	0.03816	9.17e-17	35359	0.00195154	69.1355	plexin C1 [Source:HGNC Symbol;Acc:HGNC:9106]
IAPP	ENSG00000121351	rs11111306	12	102569869	A	G	-0.0447	0.008122	0.44375	3.722e-08	35361	0.00085584	30.2876	islet amyloid polypeptide [Source:HGNC Symbol;Acc:HGNC:5329]
HSP90B1	ENSG00000166598	rs11111878	12	104048446	A	C	0.3997	0.013341	0.09921	3.25e-197	35361	0.024756	897.567	heat shock protein 90 beta family member 1 [Source:HGNC Symbol;Acc:HGNC:12028]
CHST11	ENSG00000171310	rs11112069	12	104473240	A	T	-0.1512	0.010351	0.19533	2.505e-48	35361	0.00599793	213.361	carbohydrate sulfotransferase 11 [Source:HGNC Symbol;Acc:HGNC:17422]
MAPKAPK2	ENSG00000162889	rs11119514	1	206777255	AATTTAGCCAG	AATTTAGCTAG	-0.0622	0.008971	0.32149	4.1e-12	35366	0.00135745	48.07	MAPK activated protein kinase 2 [Source:HGNC Symbol;Acc:HGNC:6887]
PPP2R5A	ENSG00000066027	rs11119862	1	212167815	G	A	0.0775	0.011064	0.15838	2.48e-12	35357	0.0013858	49.063	protein phosphatase 2 regulatory subunit B'alpha [Source:HGNC Symbol;Acc:HGNC:9309]
CA6	ENSG00000131686	rs11121209	1	8626803	A	G	0.169	0.009587	0.31535	1.49e-69	35388	0.00870472	310.73	carbonic anhydrase 6 [Source:HGNC Symbol;Acc:HGNC:1380]
MAN1A2	ENSG00000198162	rs11122449	1	230164735	T	C	0.0618	0.009619	0.25677	1.32e-10	35359	0.00116603	41.2755	mannosidase alpha class 1A member 2 [Source:HGNC Symbol;Acc:HGNC:6822]
COLEC11	ENSG00000118004	rs11123637	2	3606600	C	T	-0.2005	0.00948	0.34378	2.799e-99	35333	0.0125017	447.288	collectin subfamily member 11 [Source:HGNC Symbol;Acc:HGNC:17213]
IL1RL1	ENSG00000115602	rs11123911	2	102145078	T	C	-0.3973	0.012461	0.11492	1e-200	35366	0.0279408	1016.5	interleukin 1 receptor like 1 [Source:HGNC Symbol;Acc:HGNC:5998]
CST4	ENSG00000101441	rs111257030	20	23692416	T	C	-0.4363	0.014418	0.08651	1e-200	35363	0.0252411	915.663	cystatin S [Source:HGNC Symbol;Acc:HGNC:2476]
C2	ENSG00000166278	rs111257239	6	41382897	A	T	-0.1825	0.030413	0.01875	1.964e-09	35368	0.00101708	36.0066	complement C2 [Source:HGNC Symbol;Acc:HGNC:1248]
IL1R1	ENSG00000115594	rs11125916	2	62382243	A	C	-0.086	0.010297	0.19143	6.69e-17	35349	0.00196944	69.7511	interleukin 1 receptor type 1 [Source:HGNC Symbol;Acc:HGNC:5993]
CST7	ENSG00000077984	rs111262642	20	37934225	G	C	-0.2611	0.026839	0.02521	2.278e-22	35369	0.00266869	94.636	cystatin F [Source:HGNC Symbol;Acc:HGNC:2479]
KCNMB3	ENSG00000171121	rs111266377	3	167239870	T	G	0.1586	0.024383	0.02883	7.787e-11	35354	0.00119529	42.3065	potassium calcium-activated channel subfamily M regulatory beta subunit 3 [Source:HGNC Symbol;Acc:HGNC:6287]
LILRA4	ENSG00000239961	rs111269305	19	54724387	C	G	-0.1132	0.020584	0.04934	3.81e-08	35372	0.000854284	30.2419	leukocyte immunoglobulin like receptor A4 [Source:HGNC Symbol;Acc:HGNC:15503]
NDRG3	ENSG00000101079	rs111279459	20	36744874	C	T	0.3248	0.029635	0.01785	5.95e-28	35367	0.00338494	120.115	NDRG family member 3 [Source:HGNC Symbol;Acc:HGNC:14462]
TIMP3	ENSG00000100234	rs111284156	22	32717165	G	T	0.5388	0.018747	0.05453	1.17e-181	35374	0.0228183	825.975	TIMP metallopeptidase inhibitor 3 [Source:HGNC Symbol;Acc:HGNC:11822]
TLR3	ENSG00000164342	rs111286548	4	186484354	T	C	-0.2831	0.017705	0.06298	1.5e-57	35361	0.00717851	255.66	toll like receptor 3 [Source:HGNC Symbol;Acc:HGNC:11849]
SDSL	ENSG00000139410	rs111286706	12	111955882	A	C	-0.2268	0.029301	0.01901	9.92e-15	35370	0.00169103	59.9096	serine dehydratase like [Source:HGNC Symbol;Acc:HGNC:30404]
PSAP	ENSG00000197746	rs111290178	10	73316465	TATATATATAGATATAGATATAGATATATATATATATAT	TATATATATATATATAGATATAGATATATATATATATAT	-0.1661	0.023801	0.03161	2.98e-12	35367	0.00137516	48.6995	prosaposin [Source:HGNC Symbol;Acc:HGNC:9498]
LDHA	ENSG00000134333	rs111294128	11	18390175	G	A	-0.2458	0.024639	0.02752	1.941e-23	35382	0.00280489	99.516	lactate dehydrogenase A [Source:HGNC Symbol;Acc:HGNC:6535]
CHL1	ENSG00000134121	rs11129766	3	393460	A	G	0.4362	0.035978	0.01316	7.869e-34	35229	0.00415517	146.985	cell adhesion molecule L1 like [Source:HGNC Symbol;Acc:HGNC:1939]
IGDCC4	ENSG00000103742	rs111302521	15	65181994	A	G	-0.3175	0.037305	0.01247	1.73e-17	35361	0.00204428	72.4317	immunoglobulin superfamily DCC subclass member 4 [Source:HGNC Symbol;Acc:HGNC:13770]
ITIH3	ENSG00000162267	rs11130393	3	54073520	C	G	-0.069	0.008082	0.43769	1.37e-17	35348	0.00205779	72.8846	inter-alpha-trypsin inhibitor heavy chain 3 [Source:HGNC Symbol;Acc:HGNC:6168]
FHIT	ENSG00000189283	rs11130790	3	60863233	G	A	-0.0593	0.008778	0.30353	1.42e-11	35359	0.00128902	45.6345	fragile histidine triad diadenosine triphosphatase [Source:HGNC Symbol;Acc:HGNC:3701]
SPINT2	ENSG00000167642	rs111320482	19	39666055	A	G	-0.1032	0.015567	0.07502	3.37e-11	35375	0.00124084	43.9466	serine peptidase inhibitor, Kunitz type 2 [Source:HGNC Symbol;Acc:HGNC:11247]
TXNDC12	ENSG00000117862	rs111332301	1	51348102	ATTTTT	AT	-0.138	0.02283	0.03331	1.5e-09	35369	0.00103199	36.5361	thioredoxin domain containing 12 [Source:HGNC Symbol;Acc:HGNC:24626]
IGFBP7	ENSG00000163453	rs11133472	4	57038221	T	C	0.1088	0.008613	0.36371	1.41e-36	35358	0.00449268	159.56	insulin like growth factor binding protein 7 [Source:HGNC Symbol;Acc:HGNC:5476]
PPIC	ENSG00000168938	rs111336721	5	122244960	GAAAAAAAATAAAATAAATA	GAAAAAAAATAAAAAAAATA	0.1623	0.020238	0.04147	1.06e-15	35329	0.00181711	64.3098	peptidylprolyl isomerase C [Source:HGNC Symbol;Acc:HGNC:9256]
PROC	ENSG00000115718	rs111339203	2	128278142	T	C	-0.1401	0.022943	0.03132	1.02e-09	35362	0.00105337	37.2865	protein C, inactivator of coagulation factors Va and VIIIa [Source:HGNC Symbol;Acc:HGNC:9451]
OLFM2	ENSG00000105088	rs111340603	19	9367270	A	G	-0.1146	0.008881	0.38	4.28e-38	35381	0.00468421	166.503	olfactomedin 2 [Source:HGNC Symbol;Acc:HGNC:17189]
NQO1	ENSG00000181019	rs111346926	16	73352609	C	A	-0.1528	0.022494	0.03184	1.1e-11	35370	0.0013029	46.1412	NAD(P)H quinone dehydrogenase 1 [Source:HGNC Symbol;Acc:HGNC:2874]
MAGI2	ENSG00000187391	rs111348213	7	80110190	A	G	0.1772	0.026109	0.02319	1.15e-11	35347	0.00130145	46.0598	membrane associated guanylate kinase, WW and PDZ domain containing 2 [Source:HGNC Symbol;Acc:HGNC:18957]
RGMB	ENSG00000174136	rs11135015	5	177365556	C	T	0.0499	0.008438	0.40513	3.34e-09	35364	0.000987942	34.9701	repulsive guidance molecule BMP co-receptor b [Source:HGNC Symbol;Acc:HGNC:26896]
ERAP1	ENSG00000164307	rs11135458	5	96455842	C	G	0.2957	0.008648	0.30544	1e-200	35348	0.0320165	1169.09	endoplasmic reticulum aminopeptidase 1 [Source:HGNC Symbol;Acc:HGNC:18173]
DEFB1	ENSG00000164825	rs11137060	8	6698795	T	A	-0.1742	0.023266	0.03321	7.022e-14	35396	0.00158129	56.0568	defensin beta 1 [Source:HGNC Symbol;Acc:HGNC:2766]
POFUT1	ENSG00000101346	rs111376709	20	22459389	T	C	-0.2451	0.042601	0.01041	8.75e-09	35367	0.000935067	33.0996	protein O-fucosyltransferase 1 [Source:HGNC Symbol;Acc:HGNC:14988]
IL6ST	ENSG00000134352	rs111379648	5	56239189	A	G	-0.2353	0.029774	0.0195	2.73e-15	35362	0.00176306	62.4518	interleukin 6 cytokine family signal transducer [Source:HGNC Symbol;Acc:HGNC:6021]
PSG4	ENSG00000243137	rs111403605	19	41301940	A	G	0.2469	0.022412	0.03253	3.18e-28	35375	0.00341898	121.355	pregnancy specific beta-1-glycoprotein 4 [Source:HGNC Symbol;Acc:HGNC:9521]
NCAN	ENSG00000130287	rs111406374	19	19395181	A	G	-0.1817	0.026258	0.02807	4.52e-12	35353	0.00135261	47.8809	neurocan [Source:HGNC Symbol;Acc:HGNC:2465]
RTN4R	ENSG00000040608	rs111410527	22	20481597	TTT	ATT	0.2027	0.02468	0.03317	2.16e-16	35362	0.00190394	67.4517	reticulon 4 receptor [Source:HGNC Symbol;Acc:HGNC:18601]
GPC5	ENSG00000179399	rs111426655	13	90979877	T	G	-0.1916	0.02985	0.01948	1.374e-10	35358	0.00116388	41.1982	glypican 5 [Source:HGNC Symbol;Acc:HGNC:4453]
F13B	ENSG00000143278	rs111430107	1	196109945	T	C	0.2215	0.028847	0.01971	1.612e-14	35337	0.00166568	58.9551	coagulation factor XIII B chain [Source:HGNC Symbol;Acc:HGNC:3534]
ASL	ENSG00000126522	rs111439465	7	66714711	A	G	-0.3172	0.029266	0.02068	2.264e-27	35349	0.00331224	117.467	argininosuccinate lyase [Source:HGNC Symbol;Acc:HGNC:746]
COL6A1	ENSG00000142156	rs111443291	21	46054241	G	C	0.4168	0.025466	0.02927	3.312e-60	34798	0.00763922	267.861	collagen type VI alpha 1 chain [Source:HGNC Symbol;Acc:HGNC:2211]
CFB	ENSG00000243649	rs111445649	6	39052943	A	G	0.1593	0.027659	0.02235	8.445e-09	35359	0.000937241	33.1691	complement factor B [Source:HGNC Symbol;Acc:HGNC:1037]
RFK	ENSG00000135002	rs11144910	9	76457209	T	G	-0.0745	0.01025	0.18124	3.63e-13	35343	0.00149249	52.8251	riboflavin kinase [Source:HGNC Symbol;Acc:HGNC:30324]
CINP	ENSG00000100865	rs111454107	14	106113278	G	A	-0.0791	0.008044	0.43554	8.084e-23	34966	0.0027578	96.6905	cyclin dependent kinase 2 interacting protein [Source:HGNC Symbol;Acc:HGNC:23789]
IL22RA2	ENSG00000164485	rs111470468	6	139374714	A	G	-0.1845	0.02902	0.02199	2.05e-10	35351	0.00114209	40.4179	interleukin 22 receptor subunit alpha 2 [Source:HGNC Symbol;Acc:HGNC:14901]
CST7	ENSG00000077984	rs111478778	20	26082214	T	C	-0.4342	0.033986	0.01767	2.241e-37	35321	0.00459986	163.213	cystatin F [Source:HGNC Symbol;Acc:HGNC:2479]
FCN1	ENSG00000085265	rs111481598	9	135087385	G	C	-0.1402	0.017599	0.0601	1.636e-15	35323	0.00179342	63.4593	ficolin 1 [Source:HGNC Symbol;Acc:HGNC:3623]
APOH	ENSG00000091583	rs111481700	17	66690649	A	G	-0.2692	0.023268	0.03073	5.883e-31	35369	0.00377024	133.847	apolipoprotein H [Source:HGNC Symbol;Acc:HGNC:616]
SH3BGRL3	ENSG00000142669	rs111486799	1	26251494	A	G	-0.0916	0.009905	0.21545	2.3e-20	35372	0.00241198	85.518	SH3 domain binding glutamate rich protein like 3 [Source:HGNC Symbol;Acc:HGNC:15568]
FOLR3	ENSG00000110203	rs111490736	11	66879255	C	T	0.2405	0.037346	0.01151	1.197e-10	35363	0.00117134	41.4684	folate receptor gamma [Source:HGNC Symbol;Acc:HGNC:3795]
PRSS22	ENSG00000005001	rs111497883	16	3064357	A	G	0.0909	0.016044	0.07188	1.465e-08	35320	0.000908003	32.098	serine protease 22 [Source:HGNC Symbol;Acc:HGNC:14368]
HP	ENSG00000257017	rs111506490	16	68792379	A	G	0.2324	0.028806	0.02233	7.15e-16	35374	0.00183664	65.0851	haptoglobin [Source:HGNC Symbol;Acc:HGNC:5141]
GSN	ENSG00000148180	rs111520336	9	119356923	C	T	-0.1759	0.02293	0.03387	1.703e-14	35368	0.00166108	58.8436	gelsolin [Source:HGNC Symbol;Acc:HGNC:4620]
ENPP7	ENSG00000182156	rs111522557	17	82233986	A	G	0.1391	0.020342	0.05196	8.024e-12	35023	0.00133332	46.7565	ectonucleotide pyrophosphatase/phosphodiesterase 7 [Source:HGNC Symbol;Acc:HGNC:23764]
CNTN2	ENSG00000184144	rs111528448	1	206425913	T	C	0.1259	0.016825	0.06612	7.267e-14	35365	0.00158081	55.9908	contactin 2 [Source:HGNC Symbol;Acc:HGNC:2172]
IL12B	ENSG00000113302	rs111546564	5	158529926	A	G	-0.5993	0.031977	0.01704	2.27e-78	35369	0.00983329	351.228	interleukin 12B [Source:HGNC Symbol;Acc:HGNC:5970]
FAIM	ENSG00000158234	rs111554649	3	138143331	C	T	-0.7111	0.039232	0.01177	2.005e-73	35362	0.00920508	328.516	Fas apoptotic inhibitory molecule [Source:HGNC Symbol;Acc:HGNC:18703]
CFHR5	ENSG00000134389	rs111554873	1	192613829	C	G	-0.2124	0.035103	0.01285	1.441e-09	35341	0.00103488	36.6097	complement factor H related 5 [Source:HGNC Symbol;Acc:HGNC:24668]
RNASE3	ENSG00000169397	rs11156734	14	20879073	T	C	-0.284	0.009328	0.26296	1e-200	35337	0.0255614	926.905	ribonuclease A family member 3 [Source:HGNC Symbol;Acc:HGNC:10046]
ADAMTS13	ENSG00000160323	rs111568723	9	132470502	G	A	-0.0999	0.015562	0.08082	1.369e-10	35372	0.00116368	41.2074	ADAM metallopeptidase with thrombospondin type 1 motif 13 [Source:HGNC Symbol;Acc:HGNC:1366]
CPA4	ENSG00000128510	rs111576843	7	131050254	T	C	-0.2858	0.026319	0.02684	1.809e-27	35355	0.00332421	117.913	carboxypeptidase A4 [Source:HGNC Symbol;Acc:HGNC:15740]
NUDT2	ENSG00000164978	rs111577519	9	33499936	A	G	-0.0729	0.011523	0.14021	2.51e-10	35348	0.00113101	40.0221	nudix hydrolase 2 [Source:HGNC Symbol;Acc:HGNC:8049]
MTHFD1	ENSG00000100714	rs11158538	14	64392473	T	C	-0.0989	0.008214	0.43655	2.2e-33	35347	0.00408463	144.963	methylenetetrahydrofolate dehydrogenase, cyclohydrolase and formyltetrahydrofolate synthetase 1 [Source:HGNC Symbol;Acc:HGNC:7432]
ADAMTS13	ENSG00000160323	rs111587591	9	133418770	T	C	0.6504	0.021484	0.03958	1e-200	35372	0.0252558	916.445	ADAM metallopeptidase with thrombospondin type 1 motif 13 [Source:HGNC Symbol;Acc:HGNC:1366]
QSOX2	ENSG00000165661	rs111589804	9	135522294	A	G	-0.3295	0.041895	0.0106	3.69e-15	35303	0.0017491	61.8532	quiescin sulfhydryl oxidase 2 [Source:HGNC Symbol;Acc:HGNC:30249]
CD8A	ENSG00000153563	rs111591143	2	87165520	TG	TA	-0.1362	0.018405	0.05599	1.361e-13	35329	0.00154767	54.7593	CD8a molecule [Source:HGNC Symbol;Acc:HGNC:1706]
SERPINA12	ENSG00000165953	rs11160190	14	94546047	G	A	-0.3176	0.008682	0.41721	1e-200	35371	0.0364541	1338.13	serpin family A member 12 [Source:HGNC Symbol;Acc:HGNC:18359]
IL25	ENSG00000166090	rs11160923	14	106126876	A	T	-0.1752	0.008103	0.42014	1.097e-103	34966	0.0131936	467.468	interleukin 25 [Source:HGNC Symbol;Acc:HGNC:13765]
MIA	ENSG00000261857	rs111613270	19	40574767	T	C	1.2361	0.037663	0.01242	1e-200	35373	0.0295514	1077.09	MIA SH3 domain containing [Source:HGNC Symbol;Acc:HGNC:7076]
PXDN	ENSG00000130508	rs111613941	2	1679088	ATGTGTGTGTGTGTGTGTGTGTGTGTGTGTGTG	ATGTGTGTGTGTGTGTGTGTGTGTGTG	0.1056	0.012802	0.11706	1.6e-16	35293	0.00192419	68.0374	peroxidasin [Source:HGNC Symbol;Acc:HGNC:14966]
ACADM	ENSG00000117054	rs11161468	1	75726897	T	C	0.2255	0.008613	0.30144	4.36e-151	35356	0.0190187	685.425	acyl-CoA dehydrogenase medium chain [Source:HGNC Symbol;Acc:HGNC:89]
CR2	ENSG00000117322	rs11161815	1	86413313	C	A	0.0662	0.009694	0.26928	8.533e-12	35337	0.00131798	46.6321	complement C3d receptor 2 [Source:HGNC Symbol;Acc:HGNC:2336]
COLEC11	ENSG00000118004	rs111625037	2	3808453	A	G	0.2295	0.02587	0.03096	7.234e-19	35375	0.00221979	78.6952	collectin subfamily member 11 [Source:HGNC Symbol;Acc:HGNC:17213]
MDGA2	ENSG00000139915	rs111629268	14	47107546	T	C	-0.1235	0.013036	0.11264	2.7e-21	35362	0.00253167	89.7471	MAM domain containing glycosylphosphatidylinositol anchor 2 [Source:HGNC Symbol;Acc:HGNC:19835]
TREML1	ENSG00000161911	rs111638498	6	39246753	C	G	0.2687	0.032023	0.01617	4.822e-17	35358	0.00198728	70.4023	triggering receptor expressed on myeloid cells like 1 [Source:HGNC Symbol;Acc:HGNC:20434]
IL1R2	ENSG00000115590	rs111645402	2	95185101	G	A	-0.2456	0.031421	0.0175	5.43e-15	35364	0.00172467	61.0931	interleukin 1 receptor type 2 [Source:HGNC Symbol;Acc:HGNC:5994]
PTPN9	ENSG00000169410	rs111647176	15	75459420	A	G	-0.0702	0.008811	0.27386	1.626e-15	35352	0.00179238	63.4745	protein tyrosine phosphatase non-receptor type 9 [Source:HGNC Symbol;Acc:HGNC:9661]
ATF6	ENSG00000118217	rs11164870	1	93086630	G	C	-0.0952	0.008364	0.3995	5.128e-30	35344	0.00365209	129.545	activating transcription factor 6 [Source:HGNC Symbol;Acc:HGNC:791]
VTN	ENSG00000109072	rs111649396	17	16251879	T	G	0.284	0.028959	0.02396	1.05e-22	35349	0.00271339	96.1712	vitronectin [Source:HGNC Symbol;Acc:HGNC:12724]
PCBD2	ENSG00000132570	rs111655578	5	134185724	A	G	-0.2186	0.033428	0.01449	6.17e-11	35355	0.0012081	42.7617	pterin-4 alpha-carbinolamine dehydratase 2 [Source:HGNC Symbol;Acc:HGNC:24474]
CASP3	ENSG00000164305	rs111667591	4	184671855	G	A	-0.2269	0.012542	0.11822	3.742e-73	35391	0.00916315	327.274	caspase 3 [Source:HGNC Symbol;Acc:HGNC:1504]
IL6R	ENSG00000160712	rs111671159	1	153633590	G	T	0.4464	0.035563	0.01384	3.86e-36	35361	0.00443605	157.553	interleukin 6 receptor [Source:HGNC Symbol;Acc:HGNC:6019]
SPINK5	ENSG00000133710	rs11168015	5	147980969	A	T	-0.0626	0.008434	0.39586	1.15e-13	35356	0.00155576	55.088	serine peptidase inhibitor Kazal type 5 [Source:HGNC Symbol;Acc:HGNC:15464]
ENDOU	ENSG00000111405	rs11168215	12	47735995	C	A	0.0665	0.008672	0.29233	1.738e-14	35365	0.00166001	58.8004	endonuclease, poly(U) specific [Source:HGNC Symbol;Acc:HGNC:14369]
APOA5	ENSG00000110243	rs111683933	11	116771333	C	T	0.2531	0.028589	0.02085	8.508e-19	35377	0.00221057	78.3722	apolipoprotein A5 [Source:HGNC Symbol;Acc:HGNC:17288]
COL2A1	ENSG00000139219	rs11168712	12	48743229	CTAAAAAAAAAAAAAAAAAGTCAGGCA	CTAAAAAAAAAAAAAAAAAGTCAGGCG	-0.3419	0.019165	0.04501	3.441e-71	35360	0.00892025	318.241	collagen type II alpha 1 chain [Source:HGNC Symbol;Acc:HGNC:2200]
CPQ	ENSG00000104324	rs111695502	8	93157356	C	T	-0.2793	0.035463	0.01389	3.387e-15	35352	0.00175152	62.0249	carboxypeptidase Q [Source:HGNC Symbol;Acc:HGNC:16910]
APOB	ENSG00000084674	rs111696008	2	216622986	A	G	-0.1694	0.027844	0.02443	1.173e-09	35359	0.00104571	37.0117	apolipoprotein B [Source:HGNC Symbol;Acc:HGNC:603]
COPS7B	ENSG00000144524	rs111696008	2	216622986	A	G	-0.1935	0.023306	0.02443	1.02e-16	35350	0.00194622	68.929	COP9 signalosome subunit 7B [Source:HGNC Symbol;Acc:HGNC:16760]
EFHD1	ENSG00000115468	rs111696008	2	216622986	A	G	-0.1588	0.027336	0.02443	6.278e-09	35359	0.000953491	33.7448	EF-hand domain family member D1 [Source:HGNC Symbol;Acc:HGNC:29556]
GAL3ST2	ENSG00000154252	rs111696008	2	216622986	A	G	-0.1615	0.026773	0.02443	1.618e-09	35347	0.00102838	36.3853	galactose-3-O-sulfotransferase 2 [Source:HGNC Symbol;Acc:HGNC:24869]
HAT1	ENSG00000128708	rs111696008	2	216622986	A	G	-0.1496	0.027051	0.02443	3.196e-08	35359	0.000864214	30.5824	histone acetyltransferase 1 [Source:HGNC Symbol;Acc:HGNC:4821]
NXPH2	ENSG00000144227	rs111696008	2	216622986	A	G	-0.3528	0.026828	0.02443	1.688e-39	35359	0.004867	172.924	neurexophilin 2 [Source:HGNC Symbol;Acc:HGNC:8076]
TPRKB	ENSG00000144034	rs111696008	2	216622986	A	G	-0.1578	0.026614	0.02443	3.046e-09	35350	0.000993511	35.1535	TP53RK binding protein [Source:HGNC Symbol;Acc:HGNC:24259]
ACVR2A	ENSG00000121989	rs111696008	2	216622986	A	G	-0.1575	0.026533	0.02443	2.921e-09	35359	0.000995533	35.2342	activin A receptor type 2A [Source:HGNC Symbol;Acc:HGNC:173]
CCT7	ENSG00000135624	rs111696008	2	216622986	A	G	-0.1862	0.026741	0.02443	3.329e-12	35359	0.00136933	48.4819	chaperonin containing TCP1 subunit 7 [Source:HGNC Symbol;Acc:HGNC:1622]
DES	ENSG00000175084	rs111696008	2	216622986	A	G	-0.1639	0.026787	0.02443	9.442e-10	35350	0.00105794	37.4356	desmin [Source:HGNC Symbol;Acc:HGNC:2770]
PPIG	ENSG00000138398	rs111696008	2	216622986	A	G	-0.159	0.026738	0.02443	2.736e-09	35359	0.000999085	35.36	peptidylprolyl isomerase G [Source:HGNC Symbol;Acc:HGNC:14650]
RAB17	ENSG00000124839	rs111696008	2	216622986	A	G	-0.1533	0.026747	0.02443	9.951e-09	35350	0.000928413	32.848	RAB17, member RAS oncogene family [Source:HGNC Symbol;Acc:HGNC:16523]
RNF149	ENSG00000163162	rs111696008	2	216622986	A	G	-0.1577	0.026653	0.02443	3.284e-09	35359	0.000989103	35.0063	ring finger protein 149 [Source:HGNC Symbol;Acc:HGNC:23137]
SLC30A3	ENSG00000115194	rs111696008	2	216622986	A	G	-0.1522	0.026847	0.02443	1.435e-08	35359	0.00090812	32.1376	solute carrier family 30 member 3 [Source:HGNC Symbol;Acc:HGNC:11014]
CFB	ENSG00000243649	rs111696429	6	29940532	A	G	0.1981	0.020908	0.04369	2.671e-21	35445	0.00252633	89.7676	complement factor B [Source:HGNC Symbol;Acc:HGNC:1037]
LRIG3	ENSG00000139263	rs11170974	12	54572020	T	C	0.1456	0.022769	0.03519	1.61e-10	35373	0.00115468	40.8894	leucine rich repeats and immunoglobulin like domains 3 [Source:HGNC Symbol;Acc:HGNC:30991]
ACE	ENSG00000159640	rs111725844	17	63720642	T	C	0.3298	0.01681	0.06264	1.068e-85	35356	0.0107696	384.894	angiotensin I converting enzyme [Source:HGNC Symbol;Acc:HGNC:2707]
DPT	ENSG00000143196	rs111731543	1	169701233	CAA	CA	0.0767	0.010651	0.19615	5.976e-13	35363	0.00146428	51.8544	dermatopontin [Source:HGNC Symbol;Acc:HGNC:3011]
SEMA4C	ENSG00000168758	rs111735822	2	83530985	G	A	-0.1377	0.019916	0.04234	4.71e-12	35349	0.00135052	47.8012	semaphorin 4C [Source:HGNC Symbol;Acc:HGNC:10731]
MRC2	ENSG00000011028	rs111736142	17	62682435	G	A	0.4626	0.023993	0.03036	7.79e-83	35367	0.0104017	371.721	mannose receptor C type 2 [Source:HGNC Symbol;Acc:HGNC:16875]
SRA1	ENSG00000213523	rs111745822	5	140162218	T	A	0.1298	0.022496	0.03321	7.93e-09	35362	0.000940575	33.29	steroid receptor RNA activator 1 [Source:HGNC Symbol;Acc:HGNC:11281]
FAM3B	ENSG00000183844	rs111752961	21	41343548	C	A	0.6671	0.040968	0.01095	1.298e-59	35368	0.00744112	265.135	FAM3 metabolism regulating signaling molecule B [Source:HGNC Symbol;Acc:HGNC:1253]
ERAP1	ENSG00000164307	rs111755236	5	97857486	G	A	0.368	0.020991	0.03851	8.221e-69	35344	0.00862092	307.33	endoplasmic reticulum aminopeptidase 1 [Source:HGNC Symbol;Acc:HGNC:18173]
RARRES1	ENSG00000118849	rs111756965	3	171477406	T	C	0.1379	0.023578	0.02564	4.96e-09	35362	0.000966402	34.205	retinoic acid receptor responder 1 [Source:HGNC Symbol;Acc:HGNC:9867]
GAS6	ENSG00000183087	rs111762974	13	113807330	G	C	0.1076	0.015869	0.07741	1.199e-11	34860	0.00131712	45.9728	growth arrest specific 6 [Source:HGNC Symbol;Acc:HGNC:4168]
F11	ENSG00000088926	rs1117743	4	185973995	T	C	-0.0492	0.008855	0.37201	2.761e-08	35378	0.000871848	30.8694	coagulation factor XI [Source:HGNC Symbol;Acc:HGNC:3529]
APOF	ENSG00000175336	rs111794954	12	56379663	C	G	-0.1083	0.017828	0.06081	1.243e-09	35357	0.00104261	36.9001	apolipoprotein F [Source:HGNC Symbol;Acc:HGNC:615]
NT5E	ENSG00000135318	rs111795396	6	86569158	T	G	-0.3749	0.024354	0.02781	1.8e-53	35346	0.0066596	236.955	5'-nucleotidase ecto [Source:HGNC Symbol;Acc:HGNC:8021]
AKR1C4	ENSG00000198610	rs111849400	10	5224192	C	T	0.1378	0.013187	0.10106	1.466e-25	35374	0.0030774	109.19	aldo-keto reductase family 1 member C4 [Source:HGNC Symbol;Acc:HGNC:387]
FGFBP3	ENSG00000174721	rs11186737	10	91906592	T	C	-0.2914	0.009057	0.26326	1e-200	35366	0.0284377	1035.11	fibroblast growth factor binding protein 3 [Source:HGNC Symbol;Acc:HGNC:23428]
PNLIPRP1	ENSG00000187021	rs111871876	10	115073926	C	T	0.1321	0.019569	0.04746	1.48e-11	35381	0.00128629	45.5663	pancreatic lipase related protein 1 [Source:HGNC Symbol;Acc:HGNC:9156]
SLC5A5	ENSG00000105641	rs111874634	19	35344118	T	C	-0.0582	0.009366	0.22607	5.17e-10	35360	0.00109082	38.6112	solute carrier family 5 member 5 [Source:HGNC Symbol;Acc:HGNC:11040]
LAMC2	ENSG00000058085	rs111875294	1	182432774	T	C	0.1611	0.013794	0.09653	1.64e-31	35361	0.0038425	136.391	laminin subunit gamma 2 [Source:HGNC Symbol;Acc:HGNC:6493]
CCL5	ENSG00000271503	rs111887239	17	36634959	T	C	-0.1487	0.023251	0.03194	1.6e-10	35376	0.00115486	40.8991	C-C motif chemokine ligand 5 [Source:HGNC Symbol;Acc:HGNC:10632]
ENG	ENSG00000106991	rs111888671	9	130174704	T	G	0.2048	0.030745	0.01917	2.716e-11	35367	0.00125305	44.3697	endoglin [Source:HGNC Symbol;Acc:HGNC:3349]
SEMA6B	ENSG00000167680	rs111903631	19	48825936	C	T	0.2566	0.030316	0.01817	2.58e-17	35377	0.00202102	71.6382	semaphorin 6B [Source:HGNC Symbol;Acc:HGNC:10739]
FGFBP3	ENSG00000174721	rs11190377	10	100039544	C	T	-0.099	0.008309	0.37635	9.882e-33	35359	0.00399883	141.954	fibroblast growth factor binding protein 3 [Source:HGNC Symbol;Acc:HGNC:23428]
CDKN1B	ENSG00000111276	rs111909987	12	12699174	G	C	0.1207	0.013335	0.09925	1.416e-19	35371	0.00231087	81.9226	cyclin dependent kinase inhibitor 1B [Source:HGNC Symbol;Acc:HGNC:1785]
SECTM1	ENSG00000141574	rs111912737	17	82641757	C	G	-0.09	0.015406	0.07741	5.17e-09	35014	0.000973734	34.1256	secreted and transmembrane 1 [Source:HGNC Symbol;Acc:HGNC:10707]
ARL3	ENSG00000138175	rs11191401	10	102813646	G	A	0.0879	0.009159	0.27814	8.257e-22	35361	0.00259793	92.0995	ADP ribosylation factor like GTPase 3 [Source:HGNC Symbol;Acc:HGNC:694]
CRTAM	ENSG00000109943	rs111925642	11	123347533	T	A	-0.1827	0.016219	0.0703	1.968e-29	35366	0.00357509	126.883	cytotoxic and regulatory T cell molecule [Source:HGNC Symbol;Acc:HGNC:24313]
GPX7	ENSG00000116157	rs111943091	1	51618011	TGTGTGTGTGTGTGTGTGTGTGG	TGTGTGTGTGTGTGG	0.1804	0.010035	0.21421	2.91e-72	35368	0.00905477	323.157	glutathione peroxidase 7 [Source:HGNC Symbol;Acc:HGNC:4559]
PNLIPRP2	ENSG00000266200	rs11196736	10	114419857	A	G	-0.1446	0.018634	0.0636	8.51e-15	35382	0.00169904	60.2143	pancreatic lipase related protein 2 (gene/pseudogene) [Source:HGNC Symbol;Acc:HGNC:9157]
SIGLEC12	ENSG00000254521	rs111972944	19	52240266	A	G	0.0946	0.010753	0.19572	1.4e-18	35372	0.0021833	77.3924	sialic acid binding Ig like lectin 12 [Source:HGNC Symbol;Acc:HGNC:15482]
PNLIPRP2	ENSG00000266200	rs11197747	10	116596841	C	T	-0.5762	0.007601	0.18248	1e-200	35379	0.139731	5746.2	pancreatic lipase related protein 2 (gene/pseudogene) [Source:HGNC Symbol;Acc:HGNC:9157]
PNLIPRP2	ENSG00000266200	rs11197895	10	117093005	TAT	TAC	0.3025	0.014735	0.10518	1.17e-93	35382	0.0117713	421.43	pancreatic lipase related protein 2 (gene/pseudogene) [Source:HGNC Symbol;Acc:HGNC:9157]
AMY2A	ENSG00000243480	rs111980575	1	103469396	GCAAAAAA	GCAAAAA	0.4178	0.013214	0.11089	1e-200	35345	0.027506	999.64	amylase alpha 2A [Source:HGNC Symbol;Acc:HGNC:477]
AMY2B	ENSG00000240038	rs111980575	1	103469396	GCAAAAAA	GCAAAAA	0.4351	0.013179	0.11089	1e-200	35345	0.0299154	1089.91	amylase alpha 2B [Source:HGNC Symbol;Acc:HGNC:478]
ITIH3	ENSG00000162267	rs111989250	3	54733249	A	G	-0.3358	0.026939	0.02177	1.16e-35	35349	0.00437639	155.372	inter-alpha-trypsin inhibitor heavy chain 3 [Source:HGNC Symbol;Acc:HGNC:6168]
CRYZ	ENSG00000116791	rs111993682	1	72405461	G	A	-0.2341	0.026229	0.02356	4.446e-19	35352	0.00224827	79.6553	crystallin zeta [Source:HGNC Symbol;Acc:HGNC:2419]
NTNG1	ENSG00000162631	rs111996264	1	106942117	TTTT	T	-0.1309	0.009443	0.2621	1.07e-43	35347	0.00540695	192.148	netrin G1 [Source:HGNC Symbol;Acc:HGNC:23319]
LTBP4	ENSG00000090006	rs112009052	19	40593595	A	T	-0.2549	0.03312	0.01603	1.401e-14	35365	0.00167209	59.229	latent transforming growth factor beta binding protein 4 [Source:HGNC Symbol;Acc:HGNC:6717]
ASAH2	ENSG00000188611	rs11204288	10	47093930	C	G	-0.2393	0.029652	0.01981	7.019e-16	35333	0.00183991	65.1258	N-acylsphingosine amidohydrolase 2 [Source:HGNC Symbol;Acc:HGNC:18860]
MAGI2	ENSG00000187391	rs112043211	7	79852769	ACTGATCA	ATTGATCA	0.2333	0.030623	0.01763	2.57e-14	35347	0.00163934	58.0376	membrane associated guanylate kinase, WW and PDZ domain containing 2 [Source:HGNC Symbol;Acc:HGNC:18957]
ACP6	ENSG00000162836	rs112044625	1	151713480	C	T	-0.3092	0.037553	0.01251	1.815e-16	35365	0.00191331	67.7899	acid phosphatase 6, lysophosphatidic [Source:HGNC Symbol;Acc:HGNC:29609]
ALDH5A1	ENSG00000112294	rs112049074	6	161236625	T	C	0.1112	0.016218	0.05227	7.049e-12	35389	0.00132669	47.01	aldehyde dehydrogenase 5 family member A1 [Source:HGNC Symbol;Acc:HGNC:408]
CRISP2	ENSG00000124490	rs112050018	6	47112023	A	C	0.2701	0.03617	0.01235	8.175e-14	35355	0.00157477	55.7606	cysteine rich secretory protein 2 [Source:HGNC Symbol;Acc:HGNC:12024]
ACP6	ENSG00000162836	rs112053014	1	115476865	A	T	-0.185	0.025241	0.03054	2.311e-13	35357	0.00151703	53.7163	acid phosphatase 6, lysophosphatidic [Source:HGNC Symbol;Acc:HGNC:29609]
PSG4	ENSG00000243137	rs112059502	19	43348781	G	A	-0.2431	0.018253	0.05103	1.82e-40	35360	0.00499133	177.369	pregnancy specific beta-1-glycoprotein 4 [Source:HGNC Symbol;Acc:HGNC:9521]
PNLIPRP2	ENSG00000266200	rs112062107	10	117863992	C	A	0.2149	0.03185	0.02092	1.51e-11	35376	0.00128525	45.5228	pancreatic lipase related protein 2 (gene/pseudogene) [Source:HGNC Symbol;Acc:HGNC:9157]
SIGLEC14	ENSG00000254415	rs112062715	19	51397911	C	T	0.1217	0.009522	0.37276	2.09e-37	35376	0.00459637	163.343	sialic acid binding Ig like lectin 14 [Source:HGNC Symbol;Acc:HGNC:32926]
AMY1A	ENSG00000237763	rs112063273	1	105851494	T	G	-0.188	0.03078	0.01874	1.01e-09	35356	0.00105404	37.3039	amylase alpha 1A [Source:HGNC Symbol;Acc:HGNC:474]
PLA2R1	ENSG00000153246	rs112083943	2	158484342	T	C	-0.2625	0.022439	0.02821	1.3e-31	35336	0.00385794	136.844	phospholipase A2 receptor 1 [Source:HGNC Symbol;Acc:HGNC:9042]
CRP	ENSG00000132693	rs11208691	1	65626887	G	A	-0.109	0.008385	0.39315	1.23e-38	35347	0.00475798	168.975	C-reactive protein [Source:HGNC Symbol;Acc:HGNC:2367]
ACAT1	ENSG00000075239	rs112087419	11	108127399	A	G	0.1137	0.01008	0.1911	1.66e-29	35356	0.00358572	127.226	acetyl-CoA acetyltransferase 1 [Source:HGNC Symbol;Acc:HGNC:93]
ECM1	ENSG00000143369	rs112088857	1	150416883	CAAAAA	AAAAA	0.3049	0.008981	0.25076	1e-200	35361	0.0315654	1152.5	extracellular matrix protein 1 [Source:HGNC Symbol;Acc:HGNC:3153]
MDGA1	ENSG00000112139	rs112099259	6	37636061	GCATGCCTAAAAGAGTCAT	GCATGCCTAAAGAGTCAT	-0.6352	0.032395	0.02084	1.32e-85	35361	0.0107558	384.451	MAM domain containing glycosylphosphatidylinositol anchor 1 [Source:HGNC Symbol;Acc:HGNC:19267]
TCN2	ENSG00000185339	rs112100051	22	32329537	G	C	-0.2543	0.025747	0.02731	5.24e-23	35365	0.00275087	97.5472	transcobalamin 2 [Source:HGNC Symbol;Acc:HGNC:11653]
GUCA2B	ENSG00000044012	rs11210603	1	42157419	A	G	0.1694	0.01381	0.09173	1.38e-34	35366	0.00423652	150.458	guanylate cyclase activator 2B [Source:HGNC Symbol;Acc:HGNC:4683]
ENTPD5	ENSG00000187097	rs112109204	14	73635053	T	C	-0.2036	0.013042	0.11029	6.128e-55	35351	0.00684671	243.693	ectonucleoside triphosphate diphosphohydrolase 5 (inactive) [Source:HGNC Symbol;Acc:HGNC:3367]
CPN2	ENSG00000178772	rs112109292	3	193862951	T	C	-0.1482	0.023983	0.03247	6.435e-10	35369	0.00107844	38.1825	carboxypeptidase N subunit 2 [Source:HGNC Symbol;Acc:HGNC:2313]
AASDHPPT	ENSG00000149313	rs11211830	11	106631214	T	C	0.0588	0.010533	0.18282	2.37e-08	35359	0.000880578	31.162	aminoadipate-semialdehyde dehydrogenase-phosphopantetheinyl transferase [Source:HGNC Symbol;Acc:HGNC:14235]
CA3	ENSG00000164879	rs112126364	8	85551362	A	G	0.2665	0.026386	0.02406	5.53e-24	35349	0.00287752	102.005	carbonic anhydrase 3 [Source:HGNC Symbol;Acc:HGNC:1374]
DPEP1	ENSG00000015413	rs112126489	16	89704555	A	G	0.2834	0.021347	0.0388	3.197e-40	35323	0.00496486	176.239	dipeptidase 1 [Source:HGNC Symbol;Acc:HGNC:3002]
DEFB1	ENSG00000164825	rs112142883	8	6952244	G	C	-0.1614	0.019567	0.04711	1.603e-16	35393	0.0019187	68.0353	defensin beta 1 [Source:HGNC Symbol;Acc:HGNC:2766]
NCAM1	ENSG00000149294	rs11214489	11	113105212	T	C	-0.2693	0.010819	0.18757	8.989e-137	35364	0.0172185	619.546	neural cell adhesion molecule 1 [Source:HGNC Symbol;Acc:HGNC:7656]
CADM1	ENSG00000182985	rs11215406	11	115194362	C	T	0.1517	0.008662	0.31628	1.135e-68	35371	0.00859682	306.698	cell adhesion molecule 1 [Source:HGNC Symbol;Acc:HGNC:5951]
EPHA4	ENSG00000116106	rs112155714	2	222529863	G	A	-0.3285	0.03962	0.01171	1.12e-16	35367	0.00193999	68.7412	EPH receptor A4 [Source:HGNC Symbol;Acc:HGNC:3388]
MRC1	ENSG00000260314	rs112163346	10	17273458	TCACACACACACACACACACACA	TCACACACACACACA	-0.2482	0.035034	0.01348	1.39e-12	35360	0.00141741	50.188	mannose receptor C-type 1 [Source:HGNC Symbol;Acc:HGNC:7228]
POLR1C	ENSG00000171453	rs112164276	6	32481499	G	A	0.0864	0.015533	0.07336	2.664e-08	35430	0.000872502	30.938	RNA polymerase I and III subunit C [Source:HGNC Symbol;Acc:HGNC:20194]
RPS10	ENSG00000124614	rs112164276	6	32481499	G	A	0.11	0.015555	0.07336	1.531e-12	35430	0.00140949	50.0059	ribosomal protein S10 [Source:HGNC Symbol;Acc:HGNC:10383]
LYVE1	ENSG00000133800	rs11216906	11	118573229	A	G	-0.0646	0.011657	0.15822	2.99e-08	35380	0.000867275	30.7091	lymphatic vessel endothelial hyaluronan receptor 1 [Source:HGNC Symbol;Acc:HGNC:14687]
CFHR2	ENSG00000080910	rs112169695	1	199123565	C	T	-0.2828	0.023696	0.02648	7.832e-33	35344	0.00401371	142.424	complement factor H related 2 [Source:HGNC Symbol;Acc:HGNC:4890]
OAF	ENSG00000184232	rs11217526	11	119826312	TTTTTTTAA	TTTTTTTTA	0.1403	0.013711	0.10869	1.42e-24	35375	0.00295119	104.701	out at first homolog [Source:HGNC Symbol;Acc:HGNC:28752]
UBASH3B	ENSG00000154127	rs11218734	11	122652538	G	A	-0.133	0.009022	0.2852	3.48e-49	35369	0.00610681	217.307	ubiquitin associated and SH3 domain containing B [Source:HGNC Symbol;Acc:HGNC:29884]
SIRT3	ENSG00000142082	rs112189508	11	6262548	C	T	-0.1806	0.017115	0.05907	4.964e-26	35374	0.00313785	111.342	sirtuin 3 [Source:HGNC Symbol;Acc:HGNC:14931]
ESAM	ENSG00000149564	rs11219769	11	124750251	T	G	-0.2044	0.00958	0.24285	5.226e-101	35365	0.0127087	455.204	endothelial cell adhesion molecule [Source:HGNC Symbol;Acc:HGNC:17474]
LSAMP	ENSG00000185565	rs112204698	3	115052067	T	C	-0.1945	0.026273	0.02484	1.33e-13	35366	0.00154725	54.8019	limbic system associated membrane protein [Source:HGNC Symbol;Acc:HGNC:6705]
ACAA1	ENSG00000060971	rs112208526	3	37376658	C	T	-0.1539	0.02309	0.032	2.645e-11	35357	0.0012549	44.4227	acetyl-CoA acyltransferase 1 [Source:HGNC Symbol;Acc:HGNC:82]
OPCML	ENSG00000183715	rs11222592	11	131376856	T	C	-0.1012	0.013127	0.10772	1.26e-14	35367	0.00167765	59.43	opioid binding protein/cell adhesion molecule like [Source:HGNC Symbol;Acc:HGNC:8143]
CNTN5	ENSG00000149972	rs11223396	11	100248127	T	C	0.0897	0.00945	0.23052	2.275e-21	35351	0.00254223	90.0942	contactin 5 [Source:HGNC Symbol;Acc:HGNC:2175]
FOLR3	ENSG00000110203	rs112240808	11	75585682	G	A	0.4663	0.030811	0.01745	9.608e-52	35372	0.00643364	229.031	folate receptor gamma [Source:HGNC Symbol;Acc:HGNC:3795]
HINT1	ENSG00000169567	rs112241559	5	131141405	A	C	0.097	0.009738	0.2188	2.26e-23	35352	0.00279881	99.2155	histidine triad nucleotide binding protein 1 [Source:HGNC Symbol;Acc:HGNC:4912]
HAPLN4	ENSG00000187664	rs112253053	19	19314336	A	T	0.1119	0.010879	0.15349	8.16e-25	35353	0.00298372	105.793	hyaluronan and proteoglycan link protein 4 [Source:HGNC Symbol;Acc:HGNC:31357]
MMP1	ENSG00000196611	rs11225454	11	102892345	C	G	-0.3264	0.010933	0.18483	7.89e-196	35363	0.0245845	891.245	matrix metallopeptidase 1 [Source:HGNC Symbol;Acc:HGNC:7155]
PDGFD	ENSG00000170962	rs11225768	11	103402370	A	G	-0.1788	0.01603	0.07153	6.85e-29	35364	0.00350575	124.407	platelet derived growth factor D [Source:HGNC Symbol;Acc:HGNC:30620]
CHI3L2	ENSG00000064886	rs112260552	1	111234055	C	G	0.0859	0.012423	0.12364	4.699e-12	35346	0.00135085	47.8089	chitinase 3 like 2 [Source:HGNC Symbol;Acc:HGNC:1933]
PDGFD	ENSG00000170962	rs11226172	11	104114013	G	A	-0.3447	0.009646	0.23021	1e-200	35365	0.0348505	1276.92	platelet derived growth factor D [Source:HGNC Symbol;Acc:HGNC:30620]
PDGFD	ENSG00000170962	rs11226172	11	104114013	G	A	-0.2972	0.009716	0.23021	1e-200	35365	0.0257756	935.617	platelet derived growth factor D [Source:HGNC Symbol;Acc:HGNC:30620]
VTN	ENSG00000109072	rs112266449	17	28421309	C	A	0.5001	0.005992	0.18438	1e-200	35351	0.16461	6965.39	vitronectin [Source:HGNC Symbol;Acc:HGNC:12724]
PGLYRP2	ENSG00000161031	rs1122713	19	14917370	G	A	0.0498	0.008296	0.42186	1.94e-09	35378	0.00101753	36.0327	peptidoglycan recognition protein 2 [Source:HGNC Symbol;Acc:HGNC:30013]
PNPLA2	ENSG00000177666	rs11227136	11	65164493	A	G	-0.0662	0.009124	0.25007	4.004e-13	35363	0.00148645	52.6406	patatin like phospholipase domain containing 2 [Source:HGNC Symbol;Acc:HGNC:30802]
BPIFB1	ENSG00000125999	rs112283936	20	37888970	T	C	-0.4429	0.030763	0.01811	5.386e-47	35371	0.00582598	207.267	BPI fold containing family B member 1 [Source:HGNC Symbol;Acc:HGNC:16108]
TINAGL1	ENSG00000142910	rs112284033	1	31548231	AATG	ATG	0.0971	0.014179	0.0967	7.49e-12	35364	0.00132437	46.8946	tubulointerstitial nephritis antigen like 1 [Source:HGNC Symbol;Acc:HGNC:19168]
SERPING1	ENSG00000149131	rs11229039	11	57467314	A	G	-0.4735	0.013159	0.10976	1e-200	35362	0.0353216	1294.7	serpin family G member 1 [Source:HGNC Symbol;Acc:HGNC:1228]
HP	ENSG00000257017	rs112291945	16	72082460	C	G	-0.5677	0.029216	0.01953	4.21e-84	35375	0.0105606	377.548	haptoglobin [Source:HGNC Symbol;Acc:HGNC:5141]
LRP4	ENSG00000134569	rs11229778	11	59069307	C	T	0.1346	0.023912	0.03064	1.81e-08	35369	0.000895049	31.6835	LDL receptor related protein 4 [Source:HGNC Symbol;Acc:HGNC:6696]
SERPING1	ENSG00000149131	rs11229778	11	59069307	C	T	-0.2559	0.02421	0.03064	4.1e-26	35369	0.0031489	111.719	serpin family G member 1 [Source:HGNC Symbol;Acc:HGNC:1228]
TCN1	ENSG00000134827	rs11229862	11	59165059	G	A	-0.133	0.018765	0.05201	1.37e-12	35369	0.0014183	50.2321	transcobalamin 1 [Source:HGNC Symbol;Acc:HGNC:11652]
GSTM1	ENSG00000134184	rs112298818	1	111692136	A	G	-0.1388	0.019861	0.05246	2.777e-12	35345	0.0013799	48.8374	glutathione S-transferase mu 1 [Source:HGNC Symbol;Acc:HGNC:4632]
SIRPA	ENSG00000198053	rs112299692	20	1032554	G	C	-0.2902	0.032695	0.02082	6.94e-19	35367	0.00222263	78.7785	signal regulatory protein alpha [Source:HGNC Symbol;Acc:HGNC:9662]
FOLR3	ENSG00000110203	rs11230803	11	61832519	T	C	0.2042	0.02773	0.02222	1.785e-13	35367	0.0015309	54.2235	folate receptor gamma [Source:HGNC Symbol;Acc:HGNC:3795]
FAHD1	ENSG00000180185	rs112311350	16	1842606	G	A	0.2186	0.011183	0.15559	4.354e-85	35321	0.0107023	382.084	fumarylacetoacetate hydrolase domain containing 1 [Source:HGNC Symbol;Acc:HGNC:14169]
LILRA6	ENSG00000244482	rs112312277	19	54202976	T	G	0.7961	0.010455	0.06635	1e-200	35368	0.140847	5797.79	leukocyte immunoglobulin like receptor A6 [Source:HGNC Symbol;Acc:HGNC:15495]
FAM171B	ENSG00000144369	rs1123176	2	186742744	C	T	-0.1865	0.010802	0.15665	8.649e-67	35364	0.00835877	298.074	family with sequence similarity 171 member B [Source:HGNC Symbol;Acc:HGNC:29412]
MTHFD1	ENSG00000100714	rs112324047	14	60254413	G	A	-0.1955	0.028006	0.0213	2.94e-12	35349	0.00137663	48.7267	methylenetetrahydrofolate dehydrogenase, cyclohydrolase and formyltetrahydrofolate synthetase 1 [Source:HGNC Symbol;Acc:HGNC:7432]
PRCP	ENSG00000137509	rs11233045	11	82237444	C	A	0.0813	0.013564	0.10355	2.05e-09	35343	0.00101545	35.9237	prolylcarboxypeptidase [Source:HGNC Symbol;Acc:HGNC:9344]
CCL22	ENSG00000102962	rs1123507	16	56871338	T	C	-0.093	0.012296	0.13183	3.927e-14	35369	0.00161478	57.2023	C-C motif chemokine ligand 22 [Source:HGNC Symbol;Acc:HGNC:10621]
MDGA2	ENSG00000139915	rs112351914	14	48805400	A	G	0.1872	0.020382	0.04204	4.13e-20	35361	0.0023799	84.3516	MAM domain containing glycosylphosphatidylinositol anchor 2 [Source:HGNC Symbol;Acc:HGNC:19835]
NAGPA	ENSG00000103174	rs112366035	16	5260975	A	C	-0.2477	0.032676	0.016	3.44e-14	35356	0.00162265	57.4605	N-acetylglucosamine-1-phosphodiester alpha-N-acetylglucosaminidase [Source:HGNC Symbol;Acc:HGNC:17378]
SPINT3	ENSG00000101446	rs112379552	20	45994500	A	G	-0.1727	0.023107	0.02999	7.79e-14	35370	0.0015768	55.8564	serine peptidase inhibitor, Kunitz type 3 [Source:HGNC Symbol;Acc:HGNC:11248]
BCAM	ENSG00000187244	rs112382785	19	45751984	C	T	0.2052	0.025456	0.02739	7.573e-16	35369	0.00183381	64.9755	basal cell adhesion molecule (Lutheran blood group) [Source:HGNC Symbol;Acc:HGNC:6722]
IL17RA	ENSG00000177663	rs112401805	22	16993290	A	G	-0.6371	0.036356	0.01691	9.39e-69	35339	0.00861492	307.071	interleukin 17 receptor A [Source:HGNC Symbol;Acc:HGNC:5985]
CST7	ENSG00000077984	rs112412739	20	24318723	G	A	0.2551	0.023755	0.03428	6.701e-27	35366	0.00325021	115.315	cystatin F [Source:HGNC Symbol;Acc:HGNC:2479]
LILRB3	ENSG00000204577	rs112421468	19	54106315	T	C	0.6344	0.030638	0.02457	3.035e-95	35370	0.0119767	428.727	leukocyte immunoglobulin like receptor B3 [Source:HGNC Symbol;Acc:HGNC:6607]
SEMA3E	ENSG00000170381	rs112429006	7	82819130	T	C	-0.6775	0.030369	0.018	3e-110	35358	0.0138803	497.66	semaphorin 3E [Source:HGNC Symbol;Acc:HGNC:10727]
IL1RL2	ENSG00000115598	rs112437560	2	102117573	T	C	0.1938	0.031991	0.01643	1.378e-09	35367	0.00103658	36.6967	interleukin 1 receptor like 2 [Source:HGNC Symbol;Acc:HGNC:5999]
TEK	ENSG00000120156	rs11244038	9	133220383	C	G	0.6149	0.018688	0.0497	1e-200	35369	0.0297007	1082.58	TEK receptor tyrosine kinase [Source:HGNC Symbol;Acc:HGNC:11724]
SVEP1	ENSG00000165124	rs11244049	9	133247701	ATGGCGGGGCTGGGCTGCAGTGGTGGGCTGGGCTGCAGTGG	ATGGTGGGGCTGGGCTGCAGTGGTGGGCTGGGCTGCAGTGG	0.1352	0.018194	0.05682	1.08e-13	35358	0.00155931	55.217	sushi, von Willebrand factor type A, EGF and pentraxin domain containing 1 [Source:HGNC Symbol;Acc:HGNC:15985]
UROS	ENSG00000188690	rs11244609	10	125691882	G	A	-0.0934	0.017086	0.06047	4.59e-08	35351	0.000844587	29.8805	uroporphyrinogen III synthase [Source:HGNC Symbol;Acc:HGNC:12592]
RNPEP	ENSG00000176393	rs112451455	1	202132437	A	G	0.1462	0.021625	0.03854	1.37e-11	35349	0.00129135	45.7044	arginyl aminopeptidase [Source:HGNC Symbol;Acc:HGNC:10078]
MAN1C1	ENSG00000117643	rs11247595	1	25682168	C	T	-0.1905	0.008274	0.45473	2.75e-117	35363	0.0147689	530.071	mannosidase alpha class 1C member 1 [Source:HGNC Symbol;Acc:HGNC:19080]
BTN3A3	ENSG00000111801	rs112482034	6	27286731	A	G	-0.4234	0.041864	0.01003	4.805e-24	35413	0.00288008	102.281	butyrophilin subfamily 3 member A3 [Source:HGNC Symbol;Acc:HGNC:1140]
RNPEP	ENSG00000176393	rs112482827	1	202111519	C	T	0.1736	0.029254	0.0214	2.95e-09	35349	0.000995221	35.2131	arginyl aminopeptidase [Source:HGNC Symbol;Acc:HGNC:10078]
TXNDC5	ENSG00000239264	rs112483799	6	8941812	G	A	0.223	0.027034	0.02332	1.6e-16	35366	0.0019203	68.04	thioredoxin domain containing 5 [Source:HGNC Symbol;Acc:HGNC:21073]
CFHR4	ENSG00000134365	rs112488423	1	196891872	G	A	0.8102	0.033624	0.01481	2.78e-128	35338	0.0161646	580.579	complement factor H related 4 [Source:HGNC Symbol;Acc:HGNC:16979]
LDLRAP1	ENSG00000157978	rs11248997	1	25193792	C	T	0.049	0.008529	0.37628	9.19e-09	35370	0.0009323	33.0044	low density lipoprotein receptor adaptor protein 1 [Source:HGNC Symbol;Acc:HGNC:18640]
NT5C	ENSG00000125458	rs112529405	17	76062823	T	C	-0.2708	0.029955	0.01991	1.56e-19	35373	0.00230507	81.7211	5', 3'-nucleotidase, cytosolic [Source:HGNC Symbol;Acc:HGNC:17144]
DUSP28	ENSG00000188542	rs112548426	2	240660995	A	G	-0.452	0.020504	0.04263	1.086e-107	35270	0.013591	485.932	dual specificity phosphatase 28 [Source:HGNC Symbol;Acc:HGNC:33237]
LBP	ENSG00000129988	rs112552581	20	25860540	AACAGGGGCGAAA	AACAGGGGCGAAT	0.2121	0.03875	0.01314	4.41e-08	35365	0.000846441	29.958	lipopolysaccharide binding protein [Source:HGNC Symbol;Acc:HGNC:6517]
B4GALT7	ENSG00000027847	rs112560688	5	176036556	A	G	-0.1993	0.021036	0.04199	2.692e-21	35372	0.00253121	89.756	beta-1,4-galactosyltransferase 7 [Source:HGNC Symbol;Acc:HGNC:930]
GOLM1	ENSG00000135052	rs112567181	9	86544457	G	A	-0.2366	0.026599	0.02352	5.836e-19	35356	0.00223288	79.1178	golgi membrane protein 1 [Source:HGNC Symbol;Acc:HGNC:15451]
RBM17	ENSG00000134453	rs11256846	10	6117535	TTTTTTTT	CTTTTTTT	-0.081	0.008993	0.31165	2.11e-19	35357	0.00228923	81.1216	RNA binding motif protein 17 [Source:HGNC Symbol;Acc:HGNC:16944]
UCMA	ENSG00000165623	rs112582999	10	13246282	A	T	0.1122	0.01888	0.04771	2.8e-09	35364	0.00099767	35.3148	upper zone of growth plate and cartilage matrix associated [Source:HGNC Symbol;Acc:HGNC:25205]
GSTM3	ENSG00000134202	rs112591404	1	120440667	C	T	-0.0742	0.012152	0.17436	1.02e-09	35358	0.00105334	37.281	glutathione S-transferase mu 3 [Source:HGNC Symbol;Acc:HGNC:4635]
NPTXR	ENSG00000221890	rs112595670	22	42373909	G	T	0.28	0.02548	0.02763	4.31e-28	35375	0.00340205	120.752	neuronal pentraxin receptor [Source:HGNC Symbol;Acc:HGNC:7954]
TLR2	ENSG00000137462	rs112595928	4	153914154	A	G	-0.2091	0.03293	0.01366	2.16e-10	35381	0.00113831	40.3181	toll like receptor 2 [Source:HGNC Symbol;Acc:HGNC:11848]
AGRN	ENSG00000188157	rs11260546	1	1179830	A	G	0.1174	0.01249	0.13289	5.475e-21	35284	0.00249774	88.346	agrin [Source:HGNC Symbol;Acc:HGNC:329]
MDGA1	ENSG00000112139	rs112612978	6	36612623	TTTCTTTTTTTC	CTTTTTTTC	0.1062	0.01193	0.18577	5.47e-19	35354	0.00223644	79.2398	MAM domain containing glycosylphosphatidylinositol anchor 1 [Source:HGNC Symbol;Acc:HGNC:19267]
PSMA5	ENSG00000143106	rs112616165	1	170878414	A	G	-0.0934	0.016432	0.06729	1.315e-08	35359	0.000912885	32.3064	proteasome 20S subunit alpha 5 [Source:HGNC Symbol;Acc:HGNC:9534]
DHX58	ENSG00000108771	rs112616358	17	42103725	C	T	-0.1683	0.017492	0.05277	6.494e-22	35383	0.00260952	92.5688	DExH-box helicase 58 [Source:HGNC Symbol;Acc:HGNC:29517]
SVEP1	ENSG00000165124	rs112639900	9	111634841	C	T	0.6182	0.043331	0.01017	3.51e-46	35361	0.00572326	203.534	sushi, von Willebrand factor type A, EGF and pentraxin domain containing 1 [Source:HGNC Symbol;Acc:HGNC:15985]
CTRB2	ENSG00000168928	rs1126464	16	89637957	C	G	-0.0582	0.009552	0.24376	1.108e-09	35322	0.00104992	37.1221	chymotrypsinogen B2 [Source:HGNC Symbol;Acc:HGNC:2522]
FCRL3	ENSG00000160856	rs11264868	1	157969369	G	C	0.1365	0.009442	0.23662	2.291e-47	35360	0.00587578	208.984	Fc receptor like 3 [Source:HGNC Symbol;Acc:HGNC:18506]
TREML2	ENSG00000112195	rs1126504	6	33080680	G	C	0.0607	0.009747	0.27451	4.74e-10	35438	0.00109318	38.7803	triggering receptor expressed on myeloid cells like 2 [Source:HGNC Symbol;Acc:HGNC:21092]
CD5L	ENSG00000073754	rs11265044	1	158648690	T	A	-0.0748	0.009488	0.27384	3.171e-15	35360	0.0017546	62.1483	CD5 molecule like [Source:HGNC Symbol;Acc:HGNC:1690]
LY9	ENSG00000122224	rs11265550	1	161090600	A	T	-0.095	0.008392	0.4746	1.05e-29	35364	0.00361064	128.142	lymphocyte antigen 9 [Source:HGNC Symbol;Acc:HGNC:6730]
DNAJB11	ENSG00000090520	rs112656750	3	186639296	A	G	-0.1324	0.022978	0.03169	8.313e-09	35367	0.000937877	33.1991	DnaJ heat shock protein family (Hsp40) member B11 [Source:HGNC Symbol;Acc:HGNC:14889]
DCTN2	ENSG00000175203	rs1126605	12	7089608	T	C	0.1981	0.014116	0.09116	9.752e-45	35390	0.0055342	196.934	dynactin subunit 2 [Source:HGNC Symbol;Acc:HGNC:2712]
ARL1	ENSG00000120805	rs1126605	12	7089608	T	C	0.0852	0.013817	0.09116	6.989e-10	35381	0.00107353	38.0213	ADP ribosylation factor like GTPase 1 [Source:HGNC Symbol;Acc:HGNC:692]
CBLN1	ENSG00000102924	rs112669843	16	32651377	TATATATATATAATA	TATATATATATAATT	-0.1382	0.023198	0.03798	2.564e-09	35362	0.00100263	35.4887	cerebellin 1 precursor [Source:HGNC Symbol;Acc:HGNC:1543]
ERAP2	ENSG00000164308	rs112672253	5	75332881	T	A	-0.1951	0.034124	0.01096	1.082e-08	35364	0.00092349	32.6866	endoplasmic reticulum aminopeptidase 2 [Source:HGNC Symbol;Acc:HGNC:29499]
GSTA1	ENSG00000243955	rs112692814	6	53221120	A	G	-0.146	0.022234	0.03232	5.15e-11	35369	0.00121764	43.1167	glutathione S-transferase alpha 1 [Source:HGNC Symbol;Acc:HGNC:4626]
BMP1	ENSG00000168487	rs1126931	8	22164420	T	C	-0.0864	0.010199	0.2023	2.422e-17	35365	0.00202515	71.7609	bone morphogenetic protein 1 [Source:HGNC Symbol;Acc:HGNC:1067]
CA1	ENSG00000133742	rs112708469	8	84632600	TGTGTGTGTGTGTGTGT	TGTGTGTGTGT	-0.3128	0.024248	0.02774	4.487e-38	35347	0.00468586	166.401	carbonic anhydrase 1 [Source:HGNC Symbol;Acc:HGNC:1368]
CTRB2	ENSG00000168928	rs112716238	16	75680975	T	C	0.3067	0.026797	0.02396	2.479e-30	35362	0.00369073	130.988	chymotrypsinogen B2 [Source:HGNC Symbol;Acc:HGNC:2522]
SIGLEC12	ENSG00000254521	rs112735728	19	51584096	C	T	0.6947	0.025152	0.03053	6.39e-168	35372	0.0211117	762.825	sialic acid binding Ig like lectin 12 [Source:HGNC Symbol;Acc:HGNC:15482]
RETN	ENSG00000104918	rs112736139	19	7999978	T	C	-0.0824	0.012814	0.13453	1.27e-10	35378	0.00116747	41.3486	resistin [Source:HGNC Symbol;Acc:HGNC:20389]
MLN	ENSG00000096395	rs112742857	6	33226313	GCCATTACACACACACACACACACACACACACACAT	GCCATTACACACACACACACACACACACAT	-0.106	0.009276	0.28765	3.06e-30	35420	0.00367319	130.577	motilin [Source:HGNC Symbol;Acc:HGNC:7141]
PENK	ENSG00000181195	rs112747675	8	57004751	A	G	-0.2555	0.025936	0.02545	6.77e-23	35364	0.00273668	97.0401	proenkephalin [Source:HGNC Symbol;Acc:HGNC:8831]
CNTN1	ENSG00000018236	rs112753780	12	42040520	C	T	0.1003	0.014817	0.09004	1.295e-11	35363	0.00129411	45.8202	contactin 1 [Source:HGNC Symbol;Acc:HGNC:2171]
RECQL	ENSG00000004700	rs112755939	12	21289401	C	G	1.054	0.038132	0.0119	3.62e-168	35415	0.0211176	763.972	RecQ like helicase [Source:HGNC Symbol;Acc:HGNC:9948]
LYVE1	ENSG00000133800	rs112771035	11	126355981	G	C	0.5218	0.018468	0.05283	1.26e-175	35375	0.0220689	798.259	lymphatic vessel endothelial hyaluronan receptor 1 [Source:HGNC Symbol;Acc:HGNC:14687]
CXCL5	ENSG00000163735	rs112776817	4	73851938	TACACACACACATAT	TACACACACAT	0.1234	0.015839	0.06748	6.664e-15	35349	0.00171416	60.6946	C-X-C motif chemokine ligand 5 [Source:HGNC Symbol;Acc:HGNC:10642]
FGF2	ENSG00000138685	rs112777738	4	123454231	T	C	0.1884	0.025178	0.02594	7.278e-14	35346	0.00158158	55.988	fibroblast growth factor 2 [Source:HGNC Symbol;Acc:HGNC:3676]
APRT	ENSG00000198931	rs112783573	16	88663301	A	G	-0.5078	0.028958	0.02074	7.617e-69	35311	0.00863322	307.485	adenine phosphoribosyltransferase [Source:HGNC Symbol;Acc:HGNC:626]
REG3A	ENSG00000172016	rs112787300	2	79213567	T	C	0.1884	0.017199	0.06733	6.34e-28	35353	0.00338265	119.986	regenerating family member 3 alpha [Source:HGNC Symbol;Acc:HGNC:8601]
ASPH	ENSG00000198363	rs112800350	8	61779251	T	C	-0.2424	0.021085	0.03568	1.377e-30	35350	0.00372484	132.158	aspartate beta-hydroxylase [Source:HGNC Symbol;Acc:HGNC:757]
AZGP1	ENSG00000160862	rs1128097	7	99119190	G	A	-0.0609	0.010157	0.20775	2.022e-09	35368	0.00101543	35.9484	alpha-2-glycoprotein 1, zinc-binding [Source:HGNC Symbol;Acc:HGNC:910]
TCN2	ENSG00000185339	rs112812772	22	30608610	A	G	0.9429	0.02819	0.02202	1e-200	35365	0.0306649	1118.71	transcobalamin 2 [Source:HGNC Symbol;Acc:HGNC:11653]
REG3G	ENSG00000143954	rs112834521	2	78955172	A	G	0.2034	0.017271	0.06261	5.14e-32	35350	0.0039082	138.689	regenerating family member 3 gamma [Source:HGNC Symbol;Acc:HGNC:29595]
IL17RD	ENSG00000144730	rs112835310	3	58608517	T	C	0.1791	0.017393	0.05481	7.27e-25	35357	0.00298997	106.027	interleukin 17 receptor D [Source:HGNC Symbol;Acc:HGNC:17616]
ALDH5A1	ENSG00000112294	rs112839059	6	160890851	G	C	-0.2818	0.025027	0.02078	2.074e-29	35388	0.00356989	126.777	aldehyde dehydrogenase 5 family member A1 [Source:HGNC Symbol;Acc:HGNC:408]
GSTM3	ENSG00000134202	rs112852158	1	109703211	G	A	-0.5014	0.014476	0.09729	1e-200	35343	0.03283	1199.63	glutathione S-transferase mu 3 [Source:HGNC Symbol;Acc:HGNC:4635]
EIF1AD	ENSG00000175376	rs112856902	11	64226347	G	C	0.168	0.02748	0.02127	9.748e-10	35359	0.00105591	37.3732	eukaryotic translation initiation factor 1A domain containing [Source:HGNC Symbol;Acc:HGNC:28147]
CST1	ENSG00000170373	rs112865649	20	21339916	C	A	0.1743	0.02253	0.03574	1.024e-14	35372	0.00168919	59.8478	cystatin SN [Source:HGNC Symbol;Acc:HGNC:2473]
FGFR3	ENSG00000068078	rs112869746	4	1244442	T	C	-0.1576	0.028295	0.0213	2.55e-08	35278	0.000878633	31.0219	fibroblast growth factor receptor 3 [Source:HGNC Symbol;Acc:HGNC:3690]
SPINT2	ENSG00000167642	rs112885443	19	38627119	G	T	0.2462	0.015699	0.07273	2e-55	35375	0.00690441	245.928	serine peptidase inhibitor, Kunitz type 2 [Source:HGNC Symbol;Acc:HGNC:11247]
SEMA4C	ENSG00000168758	rs112907540	2	87496162	GAA	GA	-0.1925	0.022269	0.0347	5.42e-18	35327	0.00211074	74.7198	semaphorin 4C [Source:HGNC Symbol;Acc:HGNC:10731]
IVD	ENSG00000128928	rs1129264	15	40331623	G	A	-0.0787	0.008496	0.3185	1.98e-20	35361	0.00242071	85.8017	isovaleryl-CoA dehydrogenase [Source:HGNC Symbol;Acc:HGNC:6186]
REN	ENSG00000143839	rs112938492	1	203982959	T	G	0.1798	0.022165	0.03363	4.99e-16	35370	0.00185696	65.799	renin [Source:HGNC Symbol;Acc:HGNC:9958]
SERPINA1	ENSG00000197249	rs112963922	14	94411531	T	C	-0.9147	0.039496	0.01119	1.172e-118	35371	0.0149371	536.323	serpin family A member 1 [Source:HGNC Symbol;Acc:HGNC:8941]
ENTPD5	ENSG00000187097	rs112963922	14	94411531	T	C	0.2364	0.038663	0.01119	9.693e-10	35371	0.00105584	37.3834	ectonucleoside triphosphate diphosphohydrolase 5 (inactive) [Source:HGNC Symbol;Acc:HGNC:3367]
ACOT13	ENSG00000112304	rs112965562	6	24682169	A	T	-0.2118	0.030719	0.01735	5.399e-12	35380	0.00134183	47.535	acyl-CoA thioesterase 13 [Source:HGNC Symbol;Acc:HGNC:20999]
MTX2	ENSG00000128654	rs112969279	2	148490967	A	G	-0.1293	0.023433	0.03085	3.43e-08	35346	0.000860651	30.445	metaxin 2 [Source:HGNC Symbol;Acc:HGNC:7506]
PPID	ENSG00000171497	rs112970794	4	159058781	T	C	-0.1684	0.018911	0.04802	5.34e-19	35356	0.00223779	79.2922	peptidylprolyl isomerase D [Source:HGNC Symbol;Acc:HGNC:9257]
SOD3	ENSG00000109610	rs112992178	4	17621287	T	C	0.212	0.022299	0.03892	1.96e-21	35355	0.00255001	90.3808	superoxide dismutase 3 [Source:HGNC Symbol;Acc:HGNC:11181]
ERAP2	ENSG00000164308	rs113007670	5	96646486	C	T	-0.3748	0.029989	0.01527	7.675e-36	35349	0.0043993	156.189	endoplasmic reticulum aminopeptidase 2 [Source:HGNC Symbol;Acc:HGNC:29499]
IL27RA	ENSG00000104998	rs113020163	19	14514283	A	G	-0.245	0.031622	0.02193	9.344e-15	35374	0.00169408	60.0246	interleukin 27 receptor subunit alpha [Source:HGNC Symbol;Acc:HGNC:17290]
RNASE3	ENSG00000169397	rs113022713	14	20945283	C	G	-0.2995	0.026596	0.02447	2.05e-29	35341	0.00357542	126.805	ribonuclease A family member 3 [Source:HGNC Symbol;Acc:HGNC:10046]
FTCD	ENSG00000160282	rs113030590	21	46165773	A	G	-0.284	0.023569	0.03188	1.946e-33	34731	0.00416318	145.188	formimidoyltransferase cyclodeaminase [Source:HGNC Symbol;Acc:HGNC:3974]
LRRC4C	ENSG00000148948	rs113039972	11	41116133	T	A	-0.1247	0.022742	0.03231	4.18e-08	35363	0.000849488	30.0643	leucine rich repeat containing 4C [Source:HGNC Symbol;Acc:HGNC:29317]
FRZB	ENSG00000162998	rs113069888	2	183733556	A	G	0.1661	0.024382	0.0292	9.598e-12	35362	0.00131067	46.4062	frizzled related protein [Source:HGNC Symbol;Acc:HGNC:3959]
GNLY	ENSG00000115523	rs1130866	2	85666618	A	G	-0.1457	0.008675	0.47918	2.598e-63	35344	0.00791794	282.069	granulysin [Source:HGNC Symbol;Acc:HGNC:4414]
SFTPB	ENSG00000168878	rs1130866	2	85666618	A	G	-0.3953	0.006683	0.47918	1e-200	35332	0.0901021	3498.53	surfactant protein B [Source:HGNC Symbol;Acc:HGNC:10801]
HSPB1	ENSG00000106211	rs113088829	7	75667928	C	T	-0.1281	0.017664	0.05337	4.11e-13	35340	0.00148596	52.5891	heat shock protein family B (small) member 1 [Source:HGNC Symbol;Acc:HGNC:5246]
PLA2R1	ENSG00000153246	rs113098364	2	159467547	C	T	-0.3723	0.012031	0.11335	1e-200	35337	0.026384	957.542	phospholipase A2 receptor 1 [Source:HGNC Symbol;Acc:HGNC:9042]
ACP1	ENSG00000143727	rs113106463	2	11320	A	G	-0.4275	0.005857	0.28409	1e-200	35322	0.131059	5327.18	acid phosphatase 1 [Source:HGNC Symbol;Acc:HGNC:122]
IL6ST	ENSG00000134352	rs113121863	5	55241505	T	C	0.2316	0.039732	0.01049	5.58e-09	35363	0.000959909	33.976	interleukin 6 cytokine family signal transducer [Source:HGNC Symbol;Acc:HGNC:6021]
CCL16	ENSG00000275152	rs113132408	17	35959906	T	C	-1.3266	0.037454	0.01368	1e-200	35366	0.0342578	1254.47	C-C motif chemokine ligand 16 [Source:HGNC Symbol;Acc:HGNC:10614]
AKR1A1	ENSG00000117448	rs113151279	1	45313237	AATTAATTAATTT	AATTAATTTATTT	-0.2474	0.015519	0.07953	3.23e-57	35362	0.00713551	254.125	aldo-keto reductase family 1 member A1 [Source:HGNC Symbol;Acc:HGNC:380]
SDSL	ENSG00000139410	rs113152874	12	113429268	C	G	0.7747	0.029994	0.01745	4.25e-147	35364	0.0185149	667.074	serine dehydratase like [Source:HGNC Symbol;Acc:HGNC:30404]
CST2	ENSG00000170369	rs113166859	20	24878141	A	G	0.2126	0.035412	0.01481	1.93e-09	35366	0.00101812	36.0413	cystatin SA [Source:HGNC Symbol;Acc:HGNC:2474]
ASRGL1	ENSG00000162174	rs113174841	11	62040468	AAAATAAAATAAATAAATAAATAAATAAATA	AAAATAAAATAAATAAATAAATAAATA	-0.061	0.008482	0.34137	6.392e-13	35366	0.0014603	51.7176	asparaginase and isoaspartyl peptidase 1 [Source:HGNC Symbol;Acc:HGNC:16448]
FAHD1	ENSG00000180185	rs113189356	16	1502772	A	G	-0.3073	0.034233	0.0151	2.791e-19	35316	0.00227653	80.5769	fumarylacetoacetate hydrolase domain containing 1 [Source:HGNC Symbol;Acc:HGNC:14169]
SIRT3	ENSG00000142082	rs113199701	11	6591621	T	C	0.1465	0.021187	0.0387	4.694e-12	35380	0.00134956	47.8092	sirtuin 3 [Source:HGNC Symbol;Acc:HGNC:14931]
SMPD1	ENSG00000166311	rs113199701	11	6591621	T	C	0.128	0.022001	0.0387	5.96e-09	35368	0.000956113	33.8462	sphingomyelin phosphodiesterase 1 [Source:HGNC Symbol;Acc:HGNC:11120]
B3GNT8	ENSG00000177191	rs113212587	19	40141017	T	C	0.2601	0.033823	0.01556	1.472e-14	35374	0.00166896	59.1333	UDP-GlcNAc:betaGal beta-1,3-N-acetylglucosaminyltransferase 8 [Source:HGNC Symbol;Acc:HGNC:24139]
NRP2	ENSG00000118257	rs113213551	2	205494023	A	G	0.2786	0.030517	0.01954	6.9e-20	35353	0.00235196	83.3401	neuropilin 2 [Source:HGNC Symbol;Acc:HGNC:8005]
FCRL4	ENSG00000163518	rs113219259	1	156800124	G	C	-0.2918	0.028102	0.02202	2.95e-25	35362	0.00303974	107.813	Fc receptor like 4 [Source:HGNC Symbol;Acc:HGNC:18507]
CD5L	ENSG00000073754	rs113224872	1	157925662	T	C	-0.2748	0.02609	0.02599	6.113e-26	35362	0.00312743	110.933	CD5 molecule like [Source:HGNC Symbol;Acc:HGNC:1690]
GNPTG	ENSG00000090581	rs1132368	16	2037561	A	G	0.1162	0.020548	0.04066	1.557e-08	35306	0.000904964	31.9778	N-acetylglucosamine-1-phosphate transferase subunit gamma [Source:HGNC Symbol;Acc:HGNC:23026]
SEMA3G	ENSG00000010319	rs113245157	3	47091398	A	G	0.3505	0.032349	0.01674	2.35e-27	35342	0.00331072	117.39	semaphorin 3G [Source:HGNC Symbol;Acc:HGNC:30400]
CLEC12A	ENSG00000172322	rs113247892	12	10234507	T	A	0.2589	0.012592	0.12283	6.215e-94	35379	0.0118078	422.717	C-type lectin domain family 12 member A [Source:HGNC Symbol;Acc:HGNC:31713]
CPNE1	ENSG00000214078	rs113252750	20	38631787	C	T	-0.3443	0.030392	0.02074	9.486e-30	35377	0.00361461	128.331	copine 1 [Source:HGNC Symbol;Acc:HGNC:2314]
KISS1	ENSG00000170498	rs113272037	1	56838999	T	C	-0.1806	0.023772	0.02629	3.029e-14	35366	0.00162933	57.7138	KiSS-1 metastasis suppressor [Source:HGNC Symbol;Acc:HGNC:6341]
VIT	ENSG00000205221	rs113274571	2	36698996	ATATTAA	ATATTA	-0.3305	0.006799	0.39091	1e-200	35359	0.062641	2362.81	vitrin [Source:HGNC Symbol;Acc:HGNC:12697]
TCN2	ENSG00000185339	rs113274966	22	32172613	T	C	0.2256	0.01191	0.15886	5.12e-80	35367	0.0100432	358.782	transcobalamin 2 [Source:HGNC Symbol;Acc:HGNC:11653]
IL1RL1	ENSG00000115602	rs113280910	2	134258165	TTGTC	T	-0.0708	0.010074	0.1968	2.09e-12	35392	0.00139364	49.3899	interleukin 1 receptor like 1 [Source:HGNC Symbol;Acc:HGNC:5998]
IL1RL1	ENSG00000115602	rs113281683	2	89022255	CGTGTTCTCACTTGTAAGCGGGAG	CGTGTTCTCACTTATAAGCGGGAG	0.14	0.023491	0.02832	2.53e-09	35350	0.00100375	35.5164	interleukin 1 receptor like 1 [Source:HGNC Symbol;Acc:HGNC:5998]
ENPP7	ENSG00000182156	rs113286331	17	79733484	T	C	0.52	0.018947	0.05825	8.109e-166	35375	0.0208487	753.184	ectonucleotide pyrophosphatase/phosphodiesterase 7 [Source:HGNC Symbol;Acc:HGNC:23764]
FAHD1	ENSG00000180185	rs113304135	16	4761856	AAAACAAACAAACAAAC	AAAACAAACAAAC	-0.1511	0.023959	0.02909	2.854e-10	35364	0.00112342	39.771	fumarylacetoacetate hydrolase domain containing 1 [Source:HGNC Symbol;Acc:HGNC:14169]
TDGF1	ENSG00000241186	rs113326507	3	42966029	G	T	-0.3187	0.02601	0.02574	1.62e-34	35352	0.00422891	150.127	teratocarcinoma-derived growth factor 1 [Source:HGNC Symbol;Acc:HGNC:11701]
ADGRF5	ENSG00000069122	rs113328087	6	67526599	A	G	-0.0765	0.013559	0.0965	1.679e-08	35336	0.000900034	31.8305	adhesion G protein-coupled receptor F5 [Source:HGNC Symbol;Acc:HGNC:19030]
FCRL3	ENSG00000160856	rs1133427	1	157513650	T	C	-0.257	0.00848	0.33105	1e-200	35374	0.025308	918.438	Fc receptor like 3 [Source:HGNC Symbol;Acc:HGNC:18506]
CPA4	ENSG00000128510	rs113344850	7	113183311	T	A	0.193	0.032522	0.01633	2.948e-09	35366	0.000994814	35.2156	carboxypeptidase A4 [Source:HGNC Symbol;Acc:HGNC:15740]
FCGR2B	ENSG00000072694	rs113350478	1	161802783	A	G	-0.3802	0.045419	0.0103	5.715e-17	35361	0.00197772	70.0688	Fc gamma receptor IIb [Source:HGNC Symbol;Acc:HGNC:3618]
CLSTN2	ENSG00000158258	rs113351462	3	140598445	G	A	0.1816	0.030956	0.01911	4.456e-09	35367	0.000972123	34.4126	calsyntenin 2 [Source:HGNC Symbol;Acc:HGNC:17448]
GXYLT1	ENSG00000151233	rs113355147	12	41851140	A	C	-0.1931	0.02883	0.02084	2.11e-11	35364	0.00126696	44.8591	glucoside xylosyltransferase 1 [Source:HGNC Symbol;Acc:HGNC:27482]
EGFLAM	ENSG00000164318	rs113400125	5	38406149	T	C	0.6904	0.026494	0.02654	1.081e-149	35367	0.0188386	679.019	EGF like, fibronectin type III and laminin G domains [Source:HGNC Symbol;Acc:HGNC:26810]
CTRB2	ENSG00000168928	rs113400434	16	74983615	A	G	0.6272	0.020718	0.03811	1e-200	35364	0.0252606	916.414	chymotrypsinogen B2 [Source:HGNC Symbol;Acc:HGNC:2522]
GZMA	ENSG00000145649	rs113437464	5	56266804	A	C	-0.1574	0.016861	0.06238	1.01e-20	35360	0.00245845	87.1401	granzyme A [Source:HGNC Symbol;Acc:HGNC:4708]
C1R	ENSG00000159403	rs113448098	12	6990916	CAAA	CA	-0.3475	0.015652	0.07403	3.287e-109	35380	0.0137405	492.885	complement C1r [Source:HGNC Symbol;Acc:HGNC:1246]
CHFR	ENSG00000072609	rs113448098	12	6990916	CAAA	CA	-0.123	0.015575	0.07403	2.846e-15	35371	0.00176012	62.3634	checkpoint with forkhead and ring finger domains [Source:HGNC Symbol;Acc:HGNC:20455]
ERAP2	ENSG00000164308	rs113448956	5	82788242	G	A	0.1032	0.014353	0.07163	6.481e-13	35345	0.00146053	51.6951	endoplasmic reticulum aminopeptidase 2 [Source:HGNC Symbol;Acc:HGNC:29499]
TCN1	ENSG00000134827	rs113453659	11	47920125	T	C	-0.1359	0.015262	0.08208	5.38e-19	35374	0.00223645	79.2851	transcobalamin 1 [Source:HGNC Symbol;Acc:HGNC:11652]
TNFSF13B	ENSG00000102524	rs113469631	13	108261424	G	T	-0.1878	0.024693	0.0266	2.84e-14	35356	0.00163332	57.8387	TNF superfamily member 13b [Source:HGNC Symbol;Acc:HGNC:11929]
GSTO1	ENSG00000148834	rs113474709	10	101131923	A	G	-0.2493	0.023491	0.03091	2.6e-26	35358	0.00317521	112.62	glutathione S-transferase omega 1 [Source:HGNC Symbol;Acc:HGNC:13312]
SIRPB1	ENSG00000101307	rs113484100	20	2065937	C	A	-0.1818	0.028089	0.02643	9.65e-11	35377	0.00118271	41.8881	signal regulatory protein beta 1 [Source:HGNC Symbol;Acc:HGNC:15928]
CD109	ENSG00000156535	rs113501304	6	75295536	T	G	0.197	0.025656	0.02511	1.609e-14	35341	0.00166553	58.9563	CD109 molecule [Source:HGNC Symbol;Acc:HGNC:21685]
IL1R2	ENSG00000115590	rs113506881	2	88313060	A	T	-0.1493	0.020405	0.04372	2.54e-13	35354	0.001512	53.533	interleukin 1 receptor type 2 [Source:HGNC Symbol;Acc:HGNC:5994]
RGMA	ENSG00000182175	rs113520033	15	93276927	G	A	-0.0534	0.008379	0.43664	1.85e-10	35360	0.00114733	40.6138	repulsive guidance molecule BMP co-receptor a [Source:HGNC Symbol;Acc:HGNC:30308]
RPL12	ENSG00000197958	rs113520074	9	127701441	TGAATGAATGAAT	TGAAT	-0.2255	0.03143	0.01568	7.251e-13	35365	0.00145345	51.473	ribosomal protein L12 [Source:HGNC Symbol;Acc:HGNC:10302]
CEL	ENSG00000170835	rs113529953	9	133028852	T	C	0.6875	0.021307	0.04005	1e-200	35372	0.0285919	1041.06	carboxyl ester lipase [Source:HGNC Symbol;Acc:HGNC:1848]
COL2A1	ENSG00000139219	rs113542637	12	47273244	C	T	0.196	0.025848	0.02482	3.383e-14	35366	0.00162318	57.4955	collagen type II alpha 1 chain [Source:HGNC Symbol;Acc:HGNC:2200]
CCDC126	ENSG00000169193	rs113556001	7	23475280	A	G	-0.2071	0.028489	0.02102	3.612e-13	35372	0.00149176	52.8422	coiled-coil domain containing 126 [Source:HGNC Symbol;Acc:HGNC:22398]
KLRB1	ENSG00000111796	rs1135816	12	9598073	G	A	-0.2296	0.008094	0.37818	5.361e-177	35372	0.0222428	804.624	killer cell lectin like receptor B1 [Source:HGNC Symbol;Acc:HGNC:6373]
CXCL10	ENSG00000169245	rs113587264	4	72089500	G	A	0.2237	0.039144	0.01068	1.098e-08	35353	0.000922942	32.6571	C-X-C motif chemokine ligand 10 [Source:HGNC Symbol;Acc:HGNC:10637]
PTGFRN	ENSG00000134247	rs113594400	1	117199776	T	C	0.1577	0.011489	0.16845	7.03e-43	35354	0.00530093	188.397	prostaglandin F2 receptor inhibitor [Source:HGNC Symbol;Acc:HGNC:9601]
GMPR	ENSG00000137198	rs113594805	6	16309131	C	G	0.7158	0.024352	0.03106	6.549e-190	35380	0.0238384	863.952	guanosine monophosphate reductase [Source:HGNC Symbol;Acc:HGNC:4376]
ENG	ENSG00000106991	rs113599685	9	123280729	T	C	0.2132	0.024206	0.031	1.275e-18	35362	0.00218897	77.5718	endoglin [Source:HGNC Symbol;Acc:HGNC:3349]
IL9ST	ENSG00000134352	rs113608206	5	51792825	A	C	-0.2153	0.031787	0.01756	1.26e-11	35363	0.00129562	45.8738	interleukin 6 cytokine family signal transducer [Source:HGNC Symbol;Acc:HGNC:6021]
HP	ENSG00000257017	rs113611363	16	73038619	C	T	0.3175	0.029494	0.02034	5.05e-27	35370	0.00326561	115.877	haptoglobin [Source:HGNC Symbol;Acc:HGNC:5141]
PSG5	ENSG00000204941	rs113631324	19	42193005	G	A	0.1557	0.011867	0.13996	2.53e-39	35370	0.00484342	172.136	pregnancy specific beta-1-glycoprotein 5 [Source:HGNC Symbol;Acc:HGNC:9522]
B4GALT6	ENSG00000118276	rs113633457	18	31701321	T	A	-0.719	0.039776	0.01098	4.888e-73	35338	0.00916171	326.731	beta-1,4-galactosyltransferase 6 [Source:HGNC Symbol;Acc:HGNC:929]
PPIC	ENSG00000168938	rs113638297	5	123324883	A	G	0.1524	0.020995	0.0401	3.9e-13	35350	0.00148834	52.6882	peptidylprolyl isomerase C [Source:HGNC Symbol;Acc:HGNC:9256]
PSAP	ENSG00000197746	rs113654122	10	71933122	T	C	0.3161	0.022237	0.03521	7.42e-46	35370	0.00568051	202.056	prosaposin [Source:HGNC Symbol;Acc:HGNC:9498]
ADIPOQ	ENSG00000181092	rs113659044	3	186776752	A	T	-0.1881	0.028149	0.02598	2.353e-11	35365	0.00126104	44.6506	adiponectin, C1Q and collagen domain containing [Source:HGNC Symbol;Acc:HGNC:13633]
SERPINA4	ENSG00000100665	rs113713641	14	94834043	GCTCTGTGGCT	GCTCTGTAGCT	0.2519	0.019753	0.04815	3.02e-37	35366	0.00457733	162.617	serpin family A member 4 [Source:HGNC Symbol;Acc:HGNC:8948]
EGLN1	ENSG00000135766	rs113722620	1	231232466	A	G	0.2287	0.015152	0.07408	1.773e-51	35362	0.00640128	227.807	egl-9 family hypoxia inducible factor 1 [Source:HGNC Symbol;Acc:HGNC:1232]
APCS	ENSG00000132703	rs113724571	1	153484059	T	C	-0.1988	0.034279	0.01467	6.651e-09	35362	0.000950226	33.6319	amyloid P component, serum [Source:HGNC Symbol;Acc:HGNC:584]
S100A6	ENSG00000197956	rs113724571	1	153484059	T	C	-0.2314	0.033998	0.01467	1e-11	35353	0.00130865	46.3229	S100 calcium binding protein A6 [Source:HGNC Symbol;Acc:HGNC:10496]
FCGR2A	ENSG00000143226	rs113727631	1	161501530	C	G	-0.702	0.026721	0.0338	4.082e-152	35351	0.01915	690.151	Fc gamma receptor IIa [Source:HGNC Symbol;Acc:HGNC:3616]
ERAP2	ENSG00000164308	rs113728742	5	96724538	T	G	0.3836	0.021416	0.03098	9.492e-72	35349	0.00899455	320.816	endoplasmic reticulum aminopeptidase 2 [Source:HGNC Symbol;Acc:HGNC:29499]
FAM177A1	ENSG00000151327	rs113731836	14	34756410	C	T	0.3635	0.012784	0.11223	7.546e-178	35368	0.0223485	808.445	family with sequence similarity 177 member A1 [Source:HGNC Symbol;Acc:HGNC:19829]
ESAM	ENSG00000149564	rs113735401	11	122799228	A	T	-0.1996	0.033351	0.01526	2.166e-09	35374	0.00101153	35.8161	endothelial cell adhesion molecule [Source:HGNC Symbol;Acc:HGNC:17474]
ST3GAL6	ENSG00000064225	rs113764913	3	111524882	A	T	0.0615	0.008545	0.31589	6.13e-13	35358	0.00146286	51.7966	ST3 beta-galactoside alpha-2,3-sialyltransferase 6 [Source:HGNC Symbol;Acc:HGNC:18080]
CTSH	ENSG00000103811	rs113776771	15	85293696	G	C	-0.2086	0.027956	0.02396	8.536e-14	35364	0.00157193	55.6742	cathepsin H [Source:HGNC Symbol;Acc:HGNC:2535]
TNFSF14	ENSG00000125735	rs113790324	19	6661524	T	C	-0.0705	0.011685	0.15039	1.61e-09	35375	0.00102796	36.3996	TNF superfamily member 14 [Source:HGNC Symbol;Acc:HGNC:11930]
PGM2	ENSG00000169299	rs113793196	4	38512586	G	T	0.24	0.031448	0.01663	2.32e-14	35363	0.00164427	58.2387	phosphoglucomutase 2 [Source:HGNC Symbol;Acc:HGNC:8906]
ISOC1	ENSG00000066583	rs113794264	5	127396728	T	C	-0.415	0.03623	0.01288	2.23e-30	35350	0.00369795	131.2	isochorismatase domain containing 1 [Source:HGNC Symbol;Acc:HGNC:24254]
PSG4	ENSG00000243137	rs113797028	19	42837867	A	G	-0.187	0.01876	0.04898	2.1e-23	35366	0.00280165	99.3557	pregnancy specific beta-1-glycoprotein 4 [Source:HGNC Symbol;Acc:HGNC:9521]
PLA2G2A	ENSG00000188257	rs11379884	1	20409507	GGGAGC	GGGAG	0.1204	0.011472	0.17858	9.1e-26	35380	0.00310361	110.141	phospholipase A2 group IIA [Source:HGNC Symbol;Acc:HGNC:9031]
CST7	ENSG00000077984	rs113822376	20	23558376	G	A	-0.3584	0.024068	0.03289	3.765e-50	35365	0.00623114	221.734	cystatin F [Source:HGNC Symbol;Acc:HGNC:2479]
RET	ENSG00000165731	rs113834925	10	35944754	A	G	0.1481	0.025562	0.02602	6.88e-09	35340	0.000948946	33.5657	ret proto-oncogene [Source:HGNC Symbol;Acc:HGNC:9967]
CRYZ	ENSG00000116791	rs113846452	1	69851218	T	C	0.2245	0.031465	0.01634	9.686e-13	35346	0.00143818	50.9041	crystallin zeta [Source:HGNC Symbol;Acc:HGNC:2419]
THBS3	ENSG00000169231	rs113851011	1	159568292	T	A	-0.1056	0.019358	0.04986	4.89e-08	35357	0.000840942	29.7565	thrombospondin 3 [Source:HGNC Symbol;Acc:HGNC:11787]
KLK11	ENSG00000167757	rs113853183	19	51178101	A	C	-0.4599	0.04231	0.01181	1.6e-27	35375	0.00332886	118.145	kallikrein related peptidase 11 [Source:HGNC Symbol;Acc:HGNC:6359]
CTSB	ENSG00000164733	rs113853613	8	6948992	T	A	-0.169	0.023906	0.0289	1.556e-12	35393	0.00141003	49.973	cathepsin B [Source:HGNC Symbol;Acc:HGNC:2527]
HSPG2	ENSG00000142798	rs113855594	1	21785574	T	C	0.3822	0.042033	0.01114	9.64e-20	35376	0.00233173	82.6753	heparan sulfate proteoglycan 2 [Source:HGNC Symbol;Acc:HGNC:5273]
IGSF3	ENSG00000143061	rs113856068	1	116602362	TAA	TA	-0.11	0.008452	0.40687	1.01e-38	35353	0.00476831	169.372	immunoglobulin superfamily member 3 [Source:HGNC Symbol;Acc:HGNC:5950]
PCOLCE2	ENSG00000163710	rs113856318	3	142916751	C	T	0.7375	0.032143	0.01851	1.68e-116	35365	0.0146676	526.413	procollagen C-endopeptidase enhancer 2 [Source:HGNC Symbol;Acc:HGNC:8739]
NTNG1	ENSG00000162631	rs113858120	1	101713282	A	G	0.2808	0.022544	0.03597	1.3e-35	35343	0.00437045	155.134	netrin G1 [Source:HGNC Symbol;Acc:HGNC:23319]
NUDT12	ENSG00000112874	rs113870602	5	103885559	C	G	-0.0811	0.010482	0.17955	1.02e-14	35344	0.00169084	59.8589	nudix hydrolase 12 [Source:HGNC Symbol;Acc:HGNC:18826]
COL6A1	ENSG00000142156	rs113876738	21	44513040	C	A	-0.1708	0.025332	0.02983	1.558e-11	35258	0.00128771	45.4582	collagen type VI alpha 1 chain [Source:HGNC Symbol;Acc:HGNC:2211]
KIAA1549L	ENSG00000110427	rs11388755	11	33252194	TTC	TC	0.0835	0.008255	0.46037	4.73e-24	35354	0.00288566	102.309	KIAA1549 like [Source:HGNC Symbol;Acc:HGNC:24836]
CD244	ENSG00000122223	rs113896482	1	160862395	T	C	0.1251	0.021461	0.03508	5.574e-09	35365	0.000959896	33.9774	CD244 molecule [Source:HGNC Symbol;Acc:HGNC:18171]
B3GAT3	ENSG00000149541	rs11389683	11	62482412	CAA	C	0.1104	0.015309	0.0741	5.542e-13	35361	0.00146853	52.002	beta-1,3-glucuronyltransferase 3 [Source:HGNC Symbol;Acc:HGNC:923]
PLAT	ENSG00000104368	rs113900202	8	47719290	T	C	-0.2314	0.025575	0.02739	1.46e-19	35351	0.00231041	81.8598	plasminogen activator, tissue type [Source:HGNC Symbol;Acc:HGNC:9051]
CSF2RB	ENSG00000100368	rs113908050	22	38291687	C	T	0.1512	0.023045	0.03576	5.342e-11	35348	0.00121634	43.0453	colony stimulating factor 2 receptor subunit beta [Source:HGNC Symbol;Acc:HGNC:2436]
FCN2	ENSG00000160339	rs113909851	9	134926521	A	G	0.2766	0.018102	0.06463	1.038e-52	35333	0.00656463	233.468	ficolin 2 [Source:HGNC Symbol;Acc:HGNC:3624]
TPST1	ENSG00000169902	rs113919461	7	68070672	AAAAAAAAT	AAAAAT	-0.402	0.034066	0.0147	3.88e-32	35358	0.00392297	139.247	tyrosylprotein sulfotransferase 1 [Source:HGNC Symbol;Acc:HGNC:12020]
NOTUM	ENSG00000185269	rs113928649	17	81951149	C	T	-0.2335	0.014793	0.08142	4.01e-56	35030	0.00706225	249.136	notum, palmitoleoyl-protein carboxylesterase [Source:HGNC Symbol;Acc:HGNC:27106]
PLXNC1	ENSG00000136040	rs113937085	12	93651708	GCAC	ACAC	0.1534	0.027416	0.02665	2.2e-08	35367	0.000884423	31.3053	plexin C1 [Source:HGNC Symbol;Acc:HGNC:9106]
ANGPTL3	ENSG00000132855	rs113939762	1	63583261	G	T	-0.158	0.020156	0.04279	4.549e-15	35347	0.0017354	61.4442	angiopoietin like 3 [Source:HGNC Symbol;Acc:HGNC:491]
MBL2	ENSG00000165471	rs113953295	10	43845335	GC	G	-0.108	0.019459	0.04759	2.85e-08	35325	0.000871256	30.8022	mannose binding lectin 2 [Source:HGNC Symbol;Acc:HGNC:6922]
INHBC	ENSG00000175189	rs113953523	12	57146051	A	G	-0.8216	0.025456	0.02879	1e-200	35365	0.0286127	1041.64	inhibin subunit beta C [Source:HGNC Symbol;Acc:HGNC:6068]
SERPINA12	ENSG00000165953	rs113958256	14	94497408	A	G	0.6289	0.017607	0.06189	1e-200	35372	0.0348132	1275.76	serpin family A member 12 [Source:HGNC Symbol;Acc:HGNC:18359]
HIBCH	ENSG00000198130	rs11396180	2	190374220	TTG	TG	-0.1663	0.010616	0.16941	2.64e-55	35367	0.00689067	245.379	3-hydroxyisobutyryl-CoA hydrolase [Source:HGNC Symbol;Acc:HGNC:4908]
VTN	ENSG00000109072	rs113963443	17	18428631	C	T	0.4084	0.040743	0.01243	1.2e-23	35347	0.00283452	100.471	vitronectin [Source:HGNC Symbol;Acc:HGNC:12724]
GOLM1	ENSG00000135052	rs113968521	9	86082177	C	T	0.1808	0.012132	0.13661	3.178e-50	35354	0.00624272	222.079	golgi membrane protein 1 [Source:HGNC Symbol;Acc:HGNC:15451]
GOLM1	ENSG00000135052	rs113968521	9	86082177	C	T	0.1256	0.012047	0.13661	1.893e-25	35354	0.00306514	108.692	golgi membrane protein 1 [Source:HGNC Symbol;Acc:HGNC:15451]
B3GNT8	ENSG00000177191	rs113971049	19	42722429	T	C	0.3235	0.033674	0.01532	7.481e-22	35367	0.00260273	92.2857	UDP-GlcNAc:betaGal beta-1,3-N-acetylglucosaminyltransferase 8 [Source:HGNC Symbol;Acc:HGNC:24139]
GNLY	ENSG00000115523	rs113974174	2	95391021	T	C	0.2014	0.019143	0.05467	6.925e-26	35361	0.00312045	110.681	granulysin [Source:HGNC Symbol;Acc:HGNC:4414]
CRISP2	ENSG00000124490	rs113979133	6	49842853	T	C	-1.3499	0.036712	0.01103	1e-200	35371	0.036817	1351.96	cysteine rich secretory protein 2 [Source:HGNC Symbol;Acc:HGNC:12024]
BTD	ENSG00000169814	rs114000715	3	15892459	T	A	0.1448	0.025661	0.02724	1.673e-08	35369	0.000899449	31.8394	biotinidase [Source:HGNC Symbol;Acc:HGNC:1122]
FAM3B	ENSG00000183844	rs114002959	21	41355370	A	C	-0.1549	0.021215	0.03802	2.847e-13	35368	0.00150505	53.308	FAM3 metabolism regulating signaling molecule B [Source:HGNC Symbol;Acc:HGNC:1253]
IHH	ENSG00000163501	rs114006326	2	219330488	T	G	-0.2654	0.039937	0.01107	3.02e-11	35369	0.00124706	44.1597	Indian hedgehog signaling molecule [Source:HGNC Symbol;Acc:HGNC:5956]
CD1A	ENSG00000158477	rs114009540	1	196158413	A	G	-0.1209	0.021621	0.03606	2.248e-08	35325	0.000884371	31.2663	CD1a molecule [Source:HGNC Symbol;Acc:HGNC:1634]
FCER1A	ENSG00000179639	rs114009540	1	196158413	A	G	-0.1278	0.021855	0.03606	4.988e-09	35337	0.000966741	34.1929	Fc epsilon receptor Ia [Source:HGNC Symbol;Acc:HGNC:3609]
GBP6	ENSG00000183347	rs114009540	1	196158413	A	G	-0.1237	0.021884	0.03606	1.582e-08	35337	0.000903366	31.9493	guanylate binding protein family member 6 [Source:HGNC Symbol;Acc:HGNC:25395]
RGS8	ENSG00000135824	rs114009540	1	196158413	A	G	-0.1289	0.02192	0.03606	4.093e-09	35328	0.000977869	34.578	regulator of G protein signaling 8 [Source:HGNC Symbol;Acc:HGNC:16810]
SNX7	ENSG00000162627	rs114009540	1	196158413	A	G	-0.1195	0.021812	0.03606	4.284e-08	35337	0.000848685	30.0137	sorting nexin 7 [Source:HGNC Symbol;Acc:HGNC:14971]
TXNIP	ENSG00000265972	rs114009540	1	196158413	A	G	-0.1321	0.021687	0.03606	1.12e-09	35328	0.00104914	37.1007	thioredoxin interacting protein [Source:HGNC Symbol;Acc:HGNC:16952]
PARK7	ENSG00000116288	rs114009540	1	196158413	A	G	-0.1217	0.021989	0.03606	3.12e-08	35337	0.000866092	30.6299	Parkinsonism associated deglycase [Source:HGNC Symbol;Acc:HGNC:16369]
FCGR2A	ENSG00000143226	rs114014204	1	160910354	T	C	-0.6047	0.041243	0.01389	1.131e-48	35365	0.0060419	214.959	Fc gamma receptor IIa [Source:HGNC Symbol;Acc:HGNC:3616]
EPHA4	ENSG00000116106	rs114022440	2	221420548	G	A	0.2539	0.029843	0.01907	1.77e-17	35373	0.00204212	72.3796	EPH receptor A4 [Source:HGNC Symbol;Acc:HGNC:3388]
TLR3	ENSG00000164342	rs114051073	4	187742080	A	G	-0.1479	0.026681	0.02685	2.97e-08	35322	0.000869179	30.7261	toll like receptor 3 [Source:HGNC Symbol;Acc:HGNC:11849]
PPIL1	ENSG00000137168	rs114058208	6	30667983	A	G	-0.2749	0.040225	0.01179	8.26e-12	35442	0.00131603	46.7017	peptidylprolyl isomerase like 1 [Source:HGNC Symbol;Acc:HGNC:9260]
CHIT1	ENSG00000133063	rs114066783	1	203515747	A	G	-0.3749	0.02593	0.03476	2.224e-47	35364	0.00587631	209.026	chitinase 1 [Source:HGNC Symbol;Acc:HGNC:1936]
SFTPB	ENSG00000168878	rs114068223	2	85320634	C	T	-0.2676	0.027861	0.02417	7.63e-22	35332	0.00260422	92.2474	surfactant protein B [Source:HGNC Symbol;Acc:HGNC:10801]
ERAP1	ENSG00000164307	rs114068443	5	102102425	T	C	0.1705	0.023349	0.03146	2.831e-13	35344	0.00150641	53.3197	endoplasmic reticulum aminopeptidase 1 [Source:HGNC Symbol;Acc:HGNC:18173]
CHI3L1	ENSG00000133048	rs114072431	1	195974961	A	G	0.1702	0.024314	0.04032	2.556e-12	35329	0.00138507	48.9984	chitinase 3 like 1 [Source:HGNC Symbol;Acc:HGNC:1932]
CXCL1	ENSG00000163739	rs114087287	4	79532875	A	G	0.2328	0.035662	0.01319	6.67e-11	35354	0.00120391	42.6118	C-X-C motif chemokine ligand 1 [Source:HGNC Symbol;Acc:HGNC:4602]
MYOC	ENSG00000034971	rs114099765	1	171721211	C	T	0.3492	0.02816	0.02245	2.6e-35	35365	0.00432937	153.765	myocilin [Source:HGNC Symbol;Acc:HGNC:7610]
RPSA	ENSG00000168028	rs114115200	3	165760452	T	G	0.0756	0.009974	0.19037	3.47e-14	35339	0.0016231	57.4487	ribosomal protein SA [Source:HGNC Symbol;Acc:HGNC:6502]
CLSTN1	ENSG00000171603	rs114116433	1	9673678	T	C	1.1431	0.031596	0.01663	1e-200	35390	0.0356657	1308.82	calsyntenin 1 [Source:HGNC Symbol;Acc:HGNC:17447]
AMY2A	ENSG00000243480	rs114118243	1	107590695	A	G	0.1765	0.029151	0.02129	1.407e-09	35351	0.00103593	36.6571	amylase alpha 2A [Source:HGNC Symbol;Acc:HGNC:477]
AMY2B	ENSG00000240038	rs114118243	1	107590695	A	G	0.212	0.029103	0.02129	3.231e-13	35351	0.0014988	53.0605	amylase alpha 2B [Source:HGNC Symbol;Acc:HGNC:478]
RSPO1	ENSG00000169218	rs114120637	1	38442944	A	G	0.1219	0.022287	0.03426	4.51e-08	35378	0.000844897	29.9144	R-spondin 1 [Source:HGNC Symbol;Acc:HGNC:21679]
REG1A	ENSG00000115386	rs114131585	2	75834186	T	G	0.1785	0.030234	0.01959	3.55e-09	35341	0.000985322	34.8546	regenerating family member 1 alpha [Source:HGNC Symbol;Acc:HGNC:9951]
IL18R1	ENSG00000115604	rs11413708	2	88846687	TCTTAGTTTTTTTTTTTTTTTTTTT	TCTTAGTTTTTTTTTTTTTTTTT	0.198	0.023332	0.03174	2.13e-17	35349	0.00203313	72.0115	interleukin 18 receptor 1 [Source:HGNC Symbol;Acc:HGNC:5988]
NQO2	ENSG00000124588	rs114141799	6	2945983	T	C	0.5098	0.044753	0.01004	4.62e-30	35363	0.00365608	129.757	N-ribosyldihydronicotinamide:quinone reductase 2 [Source:HGNC Symbol;Acc:HGNC:7856]
AHSG	ENSG00000145192	rs11414733	3	186412215	GC	G	-0.1334	0.011744	0.14933	6.712e-30	35365	0.00363517	129.019	alpha 2-HS glycoprotein [Source:HGNC Symbol;Acc:HGNC:349]
HGFAC	ENSG00000109758	rs114185131	4	3724127	T	C	-0.6478	0.03638	0.01511	6.29e-71	35279	0.00890747	317.053	HGF activator [Source:HGNC Symbol;Acc:HGNC:4894]
IL6R	ENSG00000160712	rs114192875	1	155912299	CTG	CTA	0.1527	0.023848	0.03295	1.52e-10	35363	0.00115803	40.9968	interleukin 6 receptor [Source:HGNC Symbol;Acc:HGNC:6019]
SPINK6	ENSG00000178172	rs114240396	5	144587835	T	A	-0.1737	0.028577	0.02024	1.21e-09	35375	0.00104332	36.9438	serine peptidase inhibitor Kazal type 6 [Source:HGNC Symbol;Acc:HGNC:29486]
GSTM1	ENSG00000134184	rs114240822	1	107276459	T	C	0.4908	0.040868	0.01212	3.171e-33	35348	0.00406358	144.217	glutathione S-transferase mu 1 [Source:HGNC Symbol;Acc:HGNC:4632]
GSTM4	ENSG00000168765	rs114240822	1	107276459	T	C	0.3787	0.041051	0.01212	2.83e-20	35348	0.00240178	85.0978	glutathione S-transferase mu 4 [Source:HGNC Symbol;Acc:HGNC:4636]
SERPINE2	ENSG00000135919	rs114264570	2	225116399	A	G	-0.3918	0.037636	0.01344	2.23e-25	35367	0.00305489	108.367	serpin family E member 2 [Source:HGNC Symbol;Acc:HGNC:8951]
FCGR2B	ENSG00000072694	rs114265063	1	161692860	C	G	-0.2526	0.026703	0.03269	3.091e-21	35351	0.00252492	89.4792	Fc gamma receptor IIb [Source:HGNC Symbol;Acc:HGNC:3618]
AMY2B	ENSG00000240038	rs114279212	1	105266751	C	A	0.1938	0.026512	0.02596	2.675e-13	35352	0.00150922	53.4316	amylase alpha 2B [Source:HGNC Symbol;Acc:HGNC:478]
CRELD1	ENSG00000163703	rs114286445	3	9944420	A	G	-0.7222	0.039323	0.01033	2.462e-75	35371	0.0094461	337.285	cysteine rich with EGF like domains 1 [Source:HGNC Symbol;Acc:HGNC:14630]
SH3BGRL3	ENSG00000142669	rs114289390	1	26473999	T	C	-0.1995	0.020538	0.03881	2.63e-22	35371	0.00266051	94.3507	SH3 domain binding glutamate rich protein like 3 [Source:HGNC Symbol;Acc:HGNC:15568]
ARSK	ENSG00000164291	rs114300458	5	91213844	C	T	-0.1962	0.034116	0.01465	8.876e-09	35340	0.000934994	33.0718	arylsulfatase family member K [Source:HGNC Symbol;Acc:HGNC:25239]
RARRES1	ENSG00000118849	rs114334418	3	155220614	C	A	0.4657	0.01519	0.06175	1e-200	35343	0.0259057	939.88	retinoic acid receptor responder 1 [Source:HGNC Symbol;Acc:HGNC:9867]
ANXA2	ENSG00000182718	rs11434024	15	61224018	AAC	AC	0.0563	0.009493	0.26553	3.022e-09	35369	0.000993471	35.171	annexin A2 [Source:HGNC Symbol;Acc:HGNC:537]
PEAR1	ENSG00000187800	rs114346493	1	156058655	T	C	0.1898	0.028966	0.0219	5.66e-11	35361	0.00121273	42.933	platelet endothelial aggregation receptor 1 [Source:HGNC Symbol;Acc:HGNC:33631]
CFB	ENSG00000243649	rs114382848	6	32005380	T	C	-0.6103	0.018112	0.05071	1e-200	35440	0.0310431	1135.35	complement factor B [Source:HGNC Symbol;Acc:HGNC:1037]
TNXB	ENSG00000168477	rs114382848	6	32005380	T	C	-1.1642	0.012619	0.05071	1e-200	35440	0.193656	8511	tenascin XB [Source:HGNC Symbol;Acc:HGNC:11976]
MTHFD2	ENSG00000065911	rs114388033	2	75021813	C	T	0.34	0.039566	0.01028	8.46e-18	35349	0.00208464	73.8395	methylenetetrahydrofolate dehydrogenase (NADP+ dependent) 2, methenyltetrahydrofolate cyclohydrolase [Source:HGNC Symbol;Acc:HGNC:7434]
C2	ENSG00000166278	rs114391929	6	38979158	T	C	-0.248	0.028709	0.0209	5.693e-18	35361	0.00210585	74.6178	complement C2 [Source:HGNC Symbol;Acc:HGNC:1248]
TSTD1	ENSG00000215845	rs114395538	1	160754934	A	G	-0.177	0.023843	0.03073	1.14e-13	35363	0.00155596	55.1062	thiosulfate sulfurtransferase like domain containing 1 [Source:HGNC Symbol;Acc:HGNC:35410]
CBLN1	ENSG00000102924	rs114398277	16	49461811	A	G	-0.4081	0.024627	0.03315	1.121e-61	35363	0.00770551	274.591	cerebellin 1 precursor [Source:HGNC Symbol;Acc:HGNC:1543]
CFB	ENSG00000243649	rs114400264	6	31878296	A	C	-0.5965	0.019722	0.04491	1e-200	35441	0.025162	914.733	complement factor B [Source:HGNC Symbol;Acc:HGNC:1037]
PPIL1	ENSG00000137168	rs114403297	6	36593599	T	C	-0.3248	0.033708	0.01473	5.65e-22	35354	0.00261932	92.8414	peptidylprolyl isomerase like 1 [Source:HGNC Symbol;Acc:HGNC:9260]
IL1RL1	ENSG00000115602	rs114411783	2	104017805	C	T	-0.2303	0.018828	0.04662	2.1e-34	35362	0.00421317	149.608	interleukin 1 receptor like 1 [Source:HGNC Symbol;Acc:HGNC:5998]
CNTNAP2	ENSG00000174469	rs114425483	7	145747130	T	C	0.2645	0.015785	0.06807	5.128e-63	35371	0.00787555	280.762	contactin associated protein 2 [Source:HGNC Symbol;Acc:HGNC:13830]
TREM2	ENSG00000095970	rs114431690	6	41760329	A	G	-0.1878	0.020547	0.03974	6.25e-20	35361	0.00235692	83.5352	triggering receptor expressed on myeloid cells 2 [Source:HGNC Symbol;Acc:HGNC:17761]
IL18R1	ENSG00000115604	rs114432729	2	88423553	T	C	0.1445	0.023869	0.02937	1.41e-09	35354	0.00103557	36.6474	interleukin 18 receptor 1 [Source:HGNC Symbol;Acc:HGNC:5988]
DLL1	ENSG00000198719	rs114434032	6	31262019	T	C	0.2355	0.023985	0.02914	9.35e-23	35439	0.00271295	96.4002	delta like canonical Notch ligand 1 [Source:HGNC Symbol;Acc:HGNC:2908]
CRISP2	ENSG00000124490	rs114446310	6	61498646	G	A	-0.203	0.03125	0.01744	8.244e-11	35349	0.00119233	42.1956	cysteine rich secretory protein 2 [Source:HGNC Symbol;Acc:HGNC:12024]
CXCL1	ENSG00000163739	rs114448914	4	72297546	C	T	0.3245	0.036362	0.01323	4.489e-19	35350	0.00224785	79.636	C-X-C motif chemokine ligand 1 [Source:HGNC Symbol;Acc:HGNC:4602]
MPZ	ENSG00000158887	rs114459700	1	231372993	C	T	0.1701	0.019119	0.0506	5.743e-19	35352	0.00223405	79.1505	myelin protein zero [Source:HGNC Symbol;Acc:HGNC:7225]
EGLN1	ENSG00000135766	rs114459700	1	231372993	C	T	0.3833	0.018101	0.0506	1.614e-99	35364	0.012521	448.382	egl-9 family hypoxia inducible factor 1 [Source:HGNC Symbol;Acc:HGNC:1232]
ABLIM3	ENSG00000173210	rs114464628	5	149154161	A	G	-0.2726	0.019185	0.0443	8.05e-46	35354	0.00567828	201.885	actin binding LIM protein family member 3 [Source:HGNC Symbol;Acc:HGNC:29132]
SLITRK3	ENSG00000121871	rs114464925	3	166349458	T	G	0.1608	0.022172	0.03638	4.1e-13	35342	0.00148602	52.5942	SLIT and NTRK like family member 3 [Source:HGNC Symbol;Acc:HGNC:23501]
LEFTY2	ENSG00000143768	rs114468433	1	224523810	A	G	0.2104	0.026518	0.02701	2.12e-15	35365	0.0017769	62.9485	left-right determination factor 2 [Source:HGNC Symbol;Acc:HGNC:3122]
ROR1	ENSG00000185483	rs11447165	1	63670906	TTT	TT	0.0803	0.010828	0.17762	1.21e-13	35354	0.00155318	54.9933	receptor tyrosine kinase like orphan receptor 1 [Source:HGNC Symbol;Acc:HGNC:10256]
C9	ENSG00000113600	rs114472213	5	39317779	T	C	0.2216	0.020365	0.04111	1.414e-27	35366	0.00333682	118.398	complement C9 [Source:HGNC Symbol;Acc:HGNC:1358]
IDUA	ENSG00000127415	rs114480470	4	731515	T	C	-0.2392	0.021738	0.03792	3.67e-28	35276	0.00342071	121.076	alpha-L-iduronidase [Source:HGNC Symbol;Acc:HGNC:5391]
PRDX1	ENSG00000117450	rs114488034	1	44538345	A	G	-0.2565	0.029448	0.01954	3.03e-18	35361	0.00214096	75.8645	peroxiredoxin 1 [Source:HGNC Symbol;Acc:HGNC:9352]
ERAP2	ENSG00000164308	rs114499253	5	96873475	C	T	0.6521	0.007871	0.07306	1e-200	35348	0.162605	6863.47	endoplasmic reticulum aminopeptidase 2 [Source:HGNC Symbol;Acc:HGNC:29499]
FCGR2A	ENSG00000143226	rs114499445	1	160116508	C	T	0.2218	0.029223	0.0281	3.2e-14	35360	0.0016265	57.6035	Fc gamma receptor IIa [Source:HGNC Symbol;Acc:HGNC:3616]
AMY2A	ENSG00000243480	rs114500706	1	103849546	G	A	-0.6143	0.011576	0.07265	1e-200	35349	0.0737867	2815.91	amylase alpha 2A [Source:HGNC Symbol;Acc:HGNC:477]
AMY2B	ENSG00000240038	rs114500706	1	103849546	G	A	-0.487	0.01608	0.07265	1e-200	35349	0.025292	917.194	amylase alpha 2B [Source:HGNC Symbol;Acc:HGNC:478]
CFHR2	ENSG00000080910	rs114505698	1	194492370	C	G	-0.1983	0.023327	0.0276	1.881e-17	35342	0.00204056	72.2609	complement factor H related 2 [Source:HGNC Symbol;Acc:HGNC:4890]
REG1B	ENSG00000172023	rs114506174	2	78667324	C	T	0.1723	0.030547	0.01941	1.7e-08	35347	0.00089927	31.8133	regenerating family member 1 beta [Source:HGNC Symbol;Acc:HGNC:9952]
STAMBP	ENSG00000124356	rs114507848	2	72522162	T	C	-0.3091	0.039865	0.01072	8.929e-15	35353	0.00169766	60.116	STAM binding protein [Source:HGNC Symbol;Acc:HGNC:16950]
DHH	ENSG00000139549	rs11451044	12	54322000	CA	C	0.0448	0.008173	0.43683	4.225e-08	35374	0.000848672	30.0447	desert hedgehog signaling molecule [Source:HGNC Symbol;Acc:HGNC:2865]
CLSTN1	ENSG00000171603	rs114513597	1	9769606	A	G	-0.4943	0.028635	0.02145	9.117e-67	35391	0.00834935	297.963	calsyntenin 1 [Source:HGNC Symbol;Acc:HGNC:17447]
APOA5	ENSG00000110243	rs1145183	11	116631569	A	G	0.2846	0.022118	0.0357	6.896e-38	35376	0.00465845	165.559	apolipoprotein A5 [Source:HGNC Symbol;Acc:HGNC:17288]
LYVE1	ENSG00000133800	rs114527818	11	10597494	A	T	0.4138	0.019411	0.04906	7.83e-101	35377	0.012683	454.423	lymphatic vessel endothelial hyaluronan receptor 1 [Source:HGNC Symbol;Acc:HGNC:14687]
ERAP2	ENSG00000164308	rs114530311	5	106632866	C	T	0.2723	0.026537	0.01844	1.055e-24	35346	0.00297002	105.285	endoplasmic reticulum aminopeptidase 2 [Source:HGNC Symbol;Acc:HGNC:29499]
GZMM	ENSG00000197540	rs114537924	19	548612	A	G	0.1163	0.016794	0.06291	4.36e-12	35308	0.0013564	47.9542	granzyme M [Source:HGNC Symbol;Acc:HGNC:4712]
GSTZ1	ENSG00000100577	rs114538974	14	75271617	T	C	-0.2699	0.032793	0.01542	1.87e-16	35348	0.0019127	67.7359	glutathione S-transferase zeta 1 [Source:HGNC Symbol;Acc:HGNC:4643]
CD48	ENSG00000117091	rs114547897	1	160597708	C	T	-0.7547	0.034322	0.01444	3.707e-107	35358	0.0134902	483.48	CD48 molecule [Source:HGNC Symbol;Acc:HGNC:1683]
TAPBP	ENSG00000231925	rs11455464	6	33309385	CAA	CA	-0.3001	0.008169	0.42129	1e-200	35411	0.0367123	1349.49	TAP binding protein [Source:HGNC Symbol;Acc:HGNC:11566]
MRC1	ENSG00000260314	rs114558332	10	18317102	T	C	0.1883	0.02618	0.02555	6.36e-13	35358	0.00146096	51.7293	mannose receptor C-type 1 [Source:HGNC Symbol;Acc:HGNC:7228]
MICA	ENSG00000204520	rs114561028	6	31069519	G	A	-0.5182	0.040803	0.01082	5.9e-37	35438	0.00453074	161.282	MHC class I polypeptide-related sequence A [Source:HGNC Symbol;Acc:HGNC:7090]
IL12B	ENSG00000113302	rs1145623	5	158249944	A	T	0.0908	0.012917	0.11718	2.07e-12	35369	0.00139514	49.411	interleukin 12B [Source:HGNC Symbol;Acc:HGNC:5970]
GBP1	ENSG00000117228	rs114564514	1	93052544	A	G	-0.2727	0.029618	0.01866	3.349e-20	35353	0.00239217	84.7685	guanylate binding protein 1 [Source:HGNC Symbol;Acc:HGNC:4182]
PTGFRN	ENSG00000134247	rs114576333	1	116408704	G	A	-0.4816	0.027142	0.02456	1.92e-70	35353	0.00882699	314.822	prostaglandin F2 receptor inhibitor [Source:HGNC Symbol;Acc:HGNC:9601]
CD244	ENSG00000122223	rs114594620	1	160731600	C	T	-0.2645	0.02646	0.02348	1.584e-23	35360	0.00281795	99.9188	CD244 molecule [Source:HGNC Symbol;Acc:HGNC:18171]
SPHK1	ENSG00000176170	rs114602896	17	76852936	T	C	-0.2838	0.037284	0.01265	2.7e-14	35382	0.00163488	57.9369	sphingosine kinase 1 [Source:HGNC Symbol;Acc:HGNC:11241]
NTNG1	ENSG00000162631	rs114610219	1	109354184	C	T	0.1379	0.023408	0.03283	3.83e-09	35345	0.000980947	34.7037	netrin G1 [Source:HGNC Symbol;Acc:HGNC:23319]
CFHR2	ENSG00000080910	rs114645367	1	196747868	A	G	-1.213	0.014552	0.02504	1e-200	35339	0.164311	6947.87	complement factor H related 2 [Source:HGNC Symbol;Acc:HGNC:4890]
GMPR	ENSG00000137198	rs114648232	6	16224441	A	C	0.8005	0.01172	0.05006	1e-200	35381	0.116495	4664.91	guanosine monophosphate reductase [Source:HGNC Symbol;Acc:HGNC:4376]
ACAA1	ENSG00000060971	rs114653015	3	36659290	T	C	-0.2068	0.027817	0.0233	1.051e-13	35355	0.00156081	55.2657	acetyl-CoA acyltransferase 1 [Source:HGNC Symbol;Acc:HGNC:82]
GDF15	ENSG00000130513	rs114681259	19	19158619	T	G	0.1791	0.021034	0.04183	1.669e-17	35352	0.00204665	72.4975	growth differentiation factor 15 [Source:HGNC Symbol;Acc:HGNC:30142]
LAP3	ENSG00000002549	rs114697781	4	21675149	G	A	-0.1871	0.027811	0.02151	1.73e-11	35360	0.00127834	45.2574	leucine aminopeptidase 3 [Source:HGNC Symbol;Acc:HGNC:18449]
ENPEP	ENSG00000138792	rs114702284	4	111983924	A	G	-0.1633	0.020736	0.04207	3.398e-15	35358	0.00175095	62.0152	glutamyl aminopeptidase [Source:HGNC Symbol;Acc:HGNC:3355]
VIT	ENSG00000205221	rs114702953	2	37325339	T	C	-0.342	0.035026	0.01479	1.6e-22	35363	0.00268876	95.3337	vitrin [Source:HGNC Symbol;Acc:HGNC:12697]
GRAMD1C	ENSG00000178075	rs114712881	3	107877956	A	G	0.4018	0.034523	0.01469	2.626e-31	35349	0.00381737	135.45	GRAM domain containing 1C [Source:HGNC Symbol;Acc:HGNC:25252]
EMILIN3	ENSG00000183798	rs11472459	20	41013733	TTTTATTTATTTATTTATTTATTTA	TTTTATTTATTTA	0.2239	0.011309	0.15416	3.094e-87	35371	0.0109604	391.954	elastin microfibril interfacer 3 [Source:HGNC Symbol;Acc:HGNC:16123]
EPHB1	ENSG00000154928	rs114727697	3	134762306	A	C	-0.2027	0.034129	0.0136	2.865e-09	35360	0.000996587	35.2725	EPH receptor B1 [Source:HGNC Symbol;Acc:HGNC:3392]
ROR1	ENSG00000185483	rs114735138	1	64261542	A	G	0.1969	0.021836	0.03564	1.93e-19	35349	0.00229494	81.3056	receptor tyrosine kinase like orphan receptor 1 [Source:HGNC Symbol;Acc:HGNC:10256]
STAMBPL1	ENSG00000138134	rs1147604	10	88860435	A	G	0.1047	0.008029	0.49168	7.25e-39	35348	0.00478764	170.038	STAM binding protein like 1 [Source:HGNC Symbol;Acc:HGNC:24105]
FSTL1	ENSG00000163430	rs1147707	3	120450401	T	C	-0.1507	0.008488	0.37455	1.602e-70	35352	0.00883785	315.204	follistatin like 1 [Source:HGNC Symbol;Acc:HGNC:3972]
NTNG1	ENSG00000162631	rs114774918	1	106234708	G	C	0.899	0.017767	0.03211	1e-200	35354	0.0675287	2560.16	netrin G1 [Source:HGNC Symbol;Acc:HGNC:23319]
GMPR	ENSG00000137198	rs114787025	6	16251992	G	T	-0.4779	0.028423	0.02387	1.932e-63	35381	0.00792698	282.69	guanosine monophosphate reductase [Source:HGNC Symbol;Acc:HGNC:4376]
FCGR2B	ENSG00000072694	rs114797774	1	161498623	CAAGATTGGTCCCTGTTT	CAAGATTGGTCCCTGTTC	0.9816	0.013722	0.03648	1e-200	35351	0.12645	5116.93	Fc gamma receptor IIb [Source:HGNC Symbol;Acc:HGNC:3618]
GSTM4	ENSG00000168765	rs114799872	1	110514792	T	C	0.3371	0.033277	0.01795	4.06e-24	35349	0.00289463	102.614	glutathione S-transferase mu 4 [Source:HGNC Symbol;Acc:HGNC:4636]
STAMBP	ENSG00000124356	rs114808657	2	73990552	G	A	-0.2029	0.035084	0.01386	7.33e-09	35350	0.000945248	33.4442	STAM binding protein [Source:HGNC Symbol;Acc:HGNC:16950]
C6	ENSG00000039537	rs114815454	5	52731861	A	G	-0.1885	0.030782	0.01864	9.137e-10	35361	0.00105936	37.4977	complement C6 [Source:HGNC Symbol;Acc:HGNC:1339]
FCGR2B	ENSG00000072694	rs114820463	1	160905921	A	G	-0.4188	0.031433	0.02273	1.693e-40	35365	0.00499452	177.508	Fc gamma receptor IIb [Source:HGNC Symbol;Acc:HGNC:3618]
LAP3	ENSG00000002549	rs114838597	4	17578371	T	C	0.2524	0.027467	0.02299	3.96e-20	35355	0.0023827	84.4368	leucine aminopeptidase 3 [Source:HGNC Symbol;Acc:HGNC:18449]
LAP3	ENSG00000002549	rs114838597	4	17578371	T	C	0.2651	0.027422	0.02299	4.15e-22	35355	0.00263648	93.4537	leucine aminopeptidase 3 [Source:HGNC Symbol;Acc:HGNC:18449]
TAPBP	ENSG00000231925	rs114840990	6	33165158	A	T	1.424	0.028772	0.01381	1e-200	35428	0.0646693	2449.38	TAP binding protein [Source:HGNC Symbol;Acc:HGNC:11566]
GPX7	ENSG00000116157	rs114842128	1	45237620	G	A	0.1333	0.020577	0.04413	9.294e-11	35364	0.00118528	41.9635	glutathione peroxidase 7 [Source:HGNC Symbol;Acc:HGNC:4559]
FCGR2A	ENSG00000143226	rs114844178	1	161382477	A	G	0.6114	0.008844	0.09615	1e-200	35354	0.119083	4778.91	Fc gamma receptor IIa [Source:HGNC Symbol;Acc:HGNC:3616]
ACP6	ENSG00000162836	rs11486019	1	149127839	T	C	0.1051	0.008647	0.46918	5.43e-34	35342	0.00416267	147.724	acid phosphatase 6, lysophosphatidic [Source:HGNC Symbol;Acc:HGNC:29609]
MMP12	ENSG00000262406	rs114888379	11	103619613	T	C	-0.1589	0.013076	0.11175	5.63e-34	35358	0.00415911	147.664	matrix metallopeptidase 12 [Source:HGNC Symbol;Acc:HGNC:7158]
FGFR3	ENSG00000068078	rs114889926	4	2427976	T	G	0.1684	0.024157	0.02846	3.144e-12	35281	0.0013755	48.593	fibroblast growth factor receptor 3 [Source:HGNC Symbol;Acc:HGNC:3690]
MDGA1	ENSG00000112139	rs114892943	6	25750897	C	A	0.135	0.024476	0.03671	3.47e-08	35375	0.000859245	30.4202	MAM domain containing glycosylphosphatidylinositol anchor 1 [Source:HGNC Symbol;Acc:HGNC:19267]
BCHE	ENSG00000114200	rs114893996	3	169673288	C	T	-0.1557	0.02829	0.021	3.719e-08	35359	0.000855932	30.2891	butyrylcholinesterase [Source:HGNC Symbol;Acc:HGNC:983]
PTGFRN	ENSG00000134247	rs114911729	1	119408517	T	C	0.1447	0.023983	0.03225	1.61e-09	35351	0.00102868	36.4003	prostaglandin F2 receptor inhibitor [Source:HGNC Symbol;Acc:HGNC:9601]
AMY1A	ENSG00000237763	rs114922930	1	103588834	ATTT	ACTT	-0.8399	0.028147	0.02274	1.204e-195	35349	0.0245703	890.361	amylase alpha 1A [Source:HGNC Symbol;Acc:HGNC:474]
TREML1	ENSG00000161911	rs114926417	6	37622909	A	G	0.1338	0.023113	0.03181	7.088e-09	35360	0.000946839	33.51	triggering receptor expressed on myeloid cells like 1 [Source:HGNC Symbol;Acc:HGNC:20434]
CD14	ENSG00000170458	rs114928388	5	140383553	A	G	0.189	0.021038	0.03808	2.615e-19	35363	0.00227707	80.7031	CD14 molecule [Source:HGNC Symbol;Acc:HGNC:1628]
CD14	ENSG00000170458	rs114928388	5	140383553	A	G	0.2585	0.021339	0.03808	8.888e-34	35363	0.00413262	146.74	CD14 molecule [Source:HGNC Symbol;Acc:HGNC:1628]
ITIH1	ENSG00000055957	rs114938769	3	50866498	T	C	0.1621	0.018772	0.04693	5.86e-18	35342	0.00210542	74.5625	inter-alpha-trypsin inhibitor heavy chain 1 [Source:HGNC Symbol;Acc:HGNC:6166]
MST1	ENSG00000173531	rs114964512	3	48422390	G	T	-0.8307	0.026448	0.02484	1e-200	35344	0.0271538	986.457	macrophage stimulating 1 [Source:HGNC Symbol;Acc:HGNC:7380]
MST1	ENSG00000173531	rs114976310	3	48257226	G	A	0.38	0.020757	0.04124	7.22e-75	35344	0.00939342	335.13	macrophage stimulating 1 [Source:HGNC Symbol;Acc:HGNC:7380]
FRZB	ENSG00000162998	rs114983291	2	182643036	G	A	0.15	0.01836	0.05462	3.08e-16	35360	0.00188411	66.7441	frizzled related protein [Source:HGNC Symbol;Acc:HGNC:3959]
PLA2G2A	ENSG00000188257	rs114986549	1	19874865	A	G	0.475	0.014809	0.09449	1e-200	35380	0.0282572	1028.75	phospholipase A2 group IIA [Source:HGNC Symbol;Acc:HGNC:9031]
CRISP2	ENSG00000124490	rs114986602	6	48916522	G	A	-0.194	0.031141	0.01679	4.672e-10	35360	0.00109635	38.8073	cysteine rich secretory protein 2 [Source:HGNC Symbol;Acc:HGNC:12024]
COLEC11	ENSG00000118004	rs114986725	2	125750	G	A	-0.1566	0.025986	0.03175	1.677e-09	35321	0.00102713	36.3145	collectin subfamily member 11 [Source:HGNC Symbol;Acc:HGNC:17213]
SEMA4C	ENSG00000168758	rs114993002	2	85850410	T	C	-0.2877	0.025553	0.02551	2.09e-29	35343	0.00357386	126.757	semaphorin 4C [Source:HGNC Symbol;Acc:HGNC:10731]
PLA2R1	ENSG00000153246	rs114994001	2	155796156	A	G	0.0825	0.013936	0.08437	3.22e-09	35322	0.000991187	35.0435	phospholipase A2 receptor 1 [Source:HGNC Symbol;Acc:HGNC:9042]
HTN3	ENSG00000205649	rs115000417	4	70014802	T	C	-0.442	0.02342	0.0322	1.912e-79	35345	0.00997673	356.161	histatin 3 [Source:HGNC Symbol;Acc:HGNC:5284]
FCGR2B	ENSG00000072694	rs115002999	1	161540103	A	G	-0.4334	0.030604	0.02207	1.589e-45	35351	0.00564109	200.538	Fc gamma receptor IIb [Source:HGNC Symbol;Acc:HGNC:3618]
GMPR	ENSG00000137198	rs115007786	6	18185052	T	C	-0.1787	0.025315	0.02926	1.678e-12	35374	0.00140669	49.8275	guanosine monophosphate reductase [Source:HGNC Symbol;Acc:HGNC:4376]
ADAM23	ENSG00000114948	rs115009864	2	206859012	C	T	0.1288	0.020663	0.04334	4.566e-10	35359	0.00109766	38.8526	ADAM metallopeptidase domain 23 [Source:HGNC Symbol;Acc:HGNC:202]
FCRL6	ENSG00000181036	rs115041442	1	152992214	T	C	-0.1441	0.025572	0.02598	1.75e-08	35362	0.000897164	31.7522	Fc receptor like 6 [Source:HGNC Symbol;Acc:HGNC:31910]
TNXB	ENSG00000168477	rs115054151	6	25640754	G	A	-0.3947	0.027546	0.02357	1.445e-46	35375	0.00577042	205.302	tenascin XB [Source:HGNC Symbol;Acc:HGNC:11976]
PLA2G7	ENSG00000146070	rs115054514	6	46974036	T	A	-0.3931	0.035113	0.01603	4.3e-29	35357	0.0035323	125.327	phospholipase A2 group VII [Source:HGNC Symbol;Acc:HGNC:9040]
NTNG1	ENSG00000162631	rs115069191	1	105892229	A	T	0.8253	0.030272	0.02001	1.16e-163	35355	0.0205899	743.219	netrin G1 [Source:HGNC Symbol;Acc:HGNC:23319]
HPGDS	ENSG00000163106	rs115074597	4	91684191	A	G	0.1103	0.019394	0.04401	1.29e-08	35341	0.000914408	32.3438	hematopoietic prostaglandin D synthase [Source:HGNC Symbol;Acc:HGNC:17890]
PLA2R1	ENSG00000153246	rs115087160	2	162977586	T	C	-0.1306	0.015428	0.06758	2.56e-17	35332	0.00202404	71.6543	phospholipase A2 receptor 1 [Source:HGNC Symbol;Acc:HGNC:9042]
SEMA3G	ENSG00000010319	rs115087321	3	53607439	A	G	-0.2595	0.039326	0.01163	4.15e-11	35350	0.00123024	43.5402	semaphorin 3G [Source:HGNC Symbol;Acc:HGNC:30400]
C9	ENSG00000113600	rs115096222	5	39199361	T	C	0.2367	0.038459	0.01191	7.529e-10	35367	0.00106989	37.877	complement C9 [Source:HGNC Symbol;Acc:HGNC:1358]
NIT2	ENSG00000114021	rs115103390	3	101562048	A	G	-0.1892	0.027959	0.0228	1.32e-11	35332	0.0012944	45.7904	nitrilase family member 2 [Source:HGNC Symbol;Acc:HGNC:29878]
SPON2	ENSG00000159674	rs11510471	4	1113988	G	C	-0.2892	0.009378	0.23459	1e-200	35277	0.0262502	950.936	spondin 2 [Source:HGNC Symbol;Acc:HGNC:11253]
RARRES1	ENSG00000118849	rs115106820	3	169322062	T	C	0.2562	0.030463	0.01524	4.09e-17	35354	0.00199667	70.7275	retinoic acid receptor responder 1 [Source:HGNC Symbol;Acc:HGNC:9867]
FOLR2	ENSG00000165457	rs1151102	11	60048167	G	A	-0.0472	0.008609	0.36373	4.196e-08	35371	0.000849107	30.0576	folate receptor beta [Source:HGNC Symbol;Acc:HGNC:3793]
REG3G	ENSG00000143954	rs115154697	2	78235870	G	A	0.2541	0.038617	0.01145	4.71e-11	35354	0.00122316	43.294	regenerating family member 3 gamma [Source:HGNC Symbol;Acc:HGNC:29595]
CLIC5	ENSG00000112782	rs115172976	6	58289443	C	T	-0.2251	0.038068	0.01238	3.356e-09	35340	0.000988405	34.9628	chloride intracellular channel 5 [Source:HGNC Symbol;Acc:HGNC:13517]
GSTM1	ENSG00000134184	rs115181845	1	109510351	T	C	0.5524	0.016324	0.07793	1e-200	35345	0.0313819	1145.06	glutathione S-transferase mu 1 [Source:HGNC Symbol;Acc:HGNC:4632]
GSTM4	ENSG00000168765	rs115181845	1	109510351	T	C	0.5494	0.016387	0.07793	1e-200	35345	0.0308215	1123.97	glutathione S-transferase mu 4 [Source:HGNC Symbol;Acc:HGNC:4636]
MST1	ENSG00000173531	rs115194087	3	46875571	C	T	0.3997	0.02265	0.03397	1.07e-69	35341	0.0087346	311.392	macrophage stimulating 1 [Source:HGNC Symbol;Acc:HGNC:7380]
LY75	ENSG00000054219	rs115200150	2	159737015	G	A	-1.0508	0.018296	0.01719	1e-200	35350	0.0853482	3298.4	lymphocyte antigen 75 [Source:HGNC Symbol;Acc:HGNC:6729]
S100A7	ENSG00000143556	rs115200978	1	154402374	T	C	1.2979	0.020441	0.02381	1e-200	35364	0.102336	4031.38	S100 calcium binding protein A7 [Source:HGNC Symbol;Acc:HGNC:10497]
CXCL1	ENSG00000163739	rs115214168	4	73832401	T	C	1.1245	0.03691	0.01277	1e-200	35351	0.0255843	928.125	C-X-C motif chemokine ligand 1 [Source:HGNC Symbol;Acc:HGNC:4602]
CXCL10	ENSG00000169245	rs115214168	4	73832401	T	C	0.2033	0.036355	0.01277	2.243e-08	35351	0.000883814	31.2696	C-X-C motif chemokine ligand 10 [Source:HGNC Symbol;Acc:HGNC:10637]
NRP2	ENSG00000118257	rs115214655	2	197160664	C	T	-0.1459	0.021101	0.04124	4.7e-12	35366	0.00134999	47.8057	neuropilin 2 [Source:HGNC Symbol;Acc:HGNC:8005]
TIMD4	ENSG00000145850	rs115216147	5	71369699	A	T	0.1138	0.015311	0.08284	1.07e-13	35354	0.00156013	55.2399	T cell immunoglobulin and mucin domain containing 4 [Source:HGNC Symbol;Acc:HGNC:25132]
TEK	ENSG00000120156	rs11522319	9	133504096	T	C	0.0688	0.011445	0.15517	1.84e-09	35364	0.0010208	36.1344	TEK receptor tyrosine kinase [Source:HGNC Symbol;Acc:HGNC:11724]
ABO	ENSG00000175164	rs11522324	9	133543821	C	T	-0.2593	0.014293	0.10009	1.48e-73	35365	0.00922065	329.104	ABO, alpha 1-3-N-acetylgalactosaminyltransferase and alpha 1-3-galactosyltransferase [Source:HGNC Symbol;Acc:HGNC:79]
CFHR4	ENSG00000134365	rs115231001	1	188626313	G	T	0.1109	0.017672	0.05548	3.488e-10	35341	0.00111309	39.3792	complement factor H related 4 [Source:HGNC Symbol;Acc:HGNC:16979]
GHR	ENSG00000112964	rs115231505	5	44046236	T	G	-0.093	0.01659	0.0669	2.074e-08	35358	0.000887973	31.4231	growth hormone receptor [Source:HGNC Symbol;Acc:HGNC:4263]
CD5L	ENSG00000073754	rs115231584	1	157969473	A	G	-0.1558	0.023386	0.03442	2.698e-11	35360	0.00125362	44.3811	CD5 molecule like [Source:HGNC Symbol;Acc:HGNC:1690]
GSTM1	ENSG00000134184	rs115232080	1	109412532	G	A	0.3313	0.030405	0.02084	1.202e-27	35345	0.00334787	118.721	glutathione S-transferase mu 1 [Source:HGNC Symbol;Acc:HGNC:4632]
IL18R1	ENSG00000115604	rs115232861	2	101625575	C	T	0.3708	0.024618	0.02795	2.88e-51	35368	0.00637362	226.856	interleukin 18 receptor 1 [Source:HGNC Symbol;Acc:HGNC:5988]
C8G	ENSG00000176919	rs11523300	9	137397708	A	G	-0.0636	0.009703	0.24538	5.575e-11	35257	0.0012171	42.9613	complement C8 gamma chain [Source:HGNC Symbol;Acc:HGNC:1354]
FCGR2B	ENSG00000072694	rs115264949	1	161532142	A	G	1.0362	0.028664	0.02586	1e-200	35351	0.035649	1306.74	Fc gamma receptor IIb [Source:HGNC Symbol;Acc:HGNC:3618]
B4GALT2	ENSG00000117411	rs115268037	1	45309493	C	T	-0.1998	0.025833	0.0245	1.039e-14	35362	0.00168877	59.8159	beta-1,4-galactosyltransferase 2 [Source:HGNC Symbol;Acc:HGNC:925]
NHEJ1	ENSG00000187736	rs115279228	2	218914477	T	C	-0.3047	0.026332	0.02267	5.74e-31	35354	0.00377309	133.891	non-homologous end joining factor 1 [Source:HGNC Symbol;Acc:HGNC:25737]
EGF	ENSG00000138798	rs115294968	4	109886222	A	G	-0.5066	0.036259	0.01258	2.326e-44	35356	0.00549091	195.197	epidermal growth factor [Source:HGNC Symbol;Acc:HGNC:3229]
LYZ	ENSG00000090382	rs1152971	12	69919229	T	A	0.1523	0.013802	0.09423	2.61e-28	35366	0.00343113	121.756	lysozyme [Source:HGNC Symbol;Acc:HGNC:6740]
NQO2	ENSG00000124588	rs115311554	6	2937060	C	T	1.0995	0.03233	0.01847	1e-200	35362	0.0316712	1156.52	N-ribosyldihydronicotinamide:quinone reductase 2 [Source:HGNC Symbol;Acc:HGNC:7856]
RPS6KA1	ENSG00000117676	rs115325629	1	196744598	G	C	-0.3481	0.029206	0.0168	9.437e-33	35330	0.00400477	142.049	ribosomal protein S6 kinase A1 [Source:HGNC Symbol;Acc:HGNC:10430]
KNG1	ENSG00000113889	rs115329695	3	186755915	G	A	0.9365	0.027144	0.02322	1e-200	35366	0.0325616	1190.26	kininogen 1 [Source:HGNC Symbol;Acc:HGNC:6383]
SEMA4C	ENSG00000168758	rs115334553	2	88310290	T	C	-0.8406	0.035117	0.01287	1.26e-126	35354	0.0159486	572.954	semaphorin 4C [Source:HGNC Symbol;Acc:HGNC:10731]
ADAMTSL2	ENSG00000197859	rs11534419	9	133523101	T	C	0.1118	0.008717	0.39288	1.176e-37	35360	0.00463043	164.484	ADAMTS like 2 [Source:HGNC Symbol;Acc:HGNC:14631]
LSAMP	ENSG00000185565	rs115352526	3	115668348	A	G	-0.2262	0.02848	0.02052	1.98e-15	35361	0.00178076	63.0784	limbic system associated membrane protein [Source:HGNC Symbol;Acc:HGNC:6705]
CFHR1	ENSG00000244414	rs115353164	1	198301693	A	C	-0.1726	0.020273	0.03977	1.686e-17	35345	0.00204658	72.4805	complement factor H related 1 [Source:HGNC Symbol;Acc:HGNC:4888]
NIT2	ENSG00000114021	rs115361890	3	102557943	C	T	-0.2256	0.033291	0.01551	1.23e-11	35333	0.00129802	45.9198	nitrilase family member 2 [Source:HGNC Symbol;Acc:HGNC:29878]
ANGPTL3	ENSG00000132855	rs115365379	1	63830105	C	T	-0.6289	0.03726	0.01178	6.453e-64	35341	0.00799672	284.874	angiopoietin like 3 [Source:HGNC Symbol;Acc:HGNC:491]
CNTN4	ENSG00000144619	rs115370013	3	2159855	T	C	0.2332	0.017356	0.06581	3.714e-41	35261	0.00509384	180.523	contactin 4 [Source:HGNC Symbol;Acc:HGNC:2174]
LAP3	ENSG00000002549	rs115375955	4	20822136	C	G	-0.2005	0.02832	0.0203	1.44e-12	35358	0.0014156	50.1208	leucine aminopeptidase 3 [Source:HGNC Symbol;Acc:HGNC:18449]
CACNA2D3	ENSG00000157445	rs115399595	3	59342460	G	A	0.16	0.027992	0.02079	1.091e-08	35361	0.000923095	32.6699	calcium voltage-gated channel auxiliary subunit alpha2delta 3 [Source:HGNC Symbol;Acc:HGNC:15460]
CHIT1	ENSG00000133063	rs115402627	1	203073657	A	G	0.286	0.027903	0.02883	1.184e-24	35362	0.00296214	105.052	chitinase 1 [Source:HGNC Symbol;Acc:HGNC:1936]
ALPPL2	ENSG00000163283	rs115411880	2	231780366	C	G	0.1567	0.017255	0.05638	1.07e-19	35367	0.00232647	82.4676	alkaline phosphatase, placental [Source:HGNC Symbol;Acc:HGNC:439]
C7	ENSG00000112936	rs115418828	5	56555491	G	A	-0.1516	0.02259	0.03677	1.932e-11	35361	0.001272	45.0341	complement C7 [Source:HGNC Symbol;Acc:HGNC:1346]
FCRL3	ENSG00000160856	rs115423724	1	157705933	T	C	0.3851	0.013977	0.08867	4.125e-167	35365	0.0210146	759.092	Fc receptor like 3 [Source:HGNC Symbol;Acc:HGNC:18506]
DNAJC30	ENSG00000176410	rs11544049	7	73698011	T	C	0.3519	0.017622	0.05324	1.018e-88	35355	0.0111534	398.753	DnaJ heat shock protein family (Hsp40) member C30 [Source:HGNC Symbol;Acc:HGNC:16410]
LIFR	ENSG00000113594	rs115445305	5	54661115	T	C	0.2046	0.032077	0.01694	1.79e-10	35366	0.00114905	40.6817	LIF receptor subunit alpha [Source:HGNC Symbol;Acc:HGNC:6597]
TXNDC5	ENSG00000239264	rs115447463	6	10804039	A	T	0.1503	0.026338	0.0243	1.15e-08	35366	0.000919955	32.5633	thioredoxin domain containing 5 [Source:HGNC Symbol;Acc:HGNC:21073]
WWOX	ENSG00000186153	rs11545029	16	78386878	A	G	-0.0695	0.008057	0.3826	6.34e-18	35366	0.00209954	74.4043	WW domain containing oxidoreductase [Source:HGNC Symbol;Acc:HGNC:12799]
GSTM3	ENSG00000134202	rs115450622	1	109653279	C	T	0.803	0.025718	0.03028	1e-200	35346	0.0268411	974.837	glutathione S-transferase mu 3 [Source:HGNC Symbol;Acc:HGNC:4635]
AMY1A	ENSG00000237763	rs115456582	1	101069907	G	A	-0.2224	0.032188	0.01757	4.864e-12	35351	0.00134863	47.7372	amylase alpha 1A [Source:HGNC Symbol;Acc:HGNC:474]
SEMA3G	ENSG00000010319	rs115483359	3	52082358	T	C	0.1759	0.027431	0.02305	1.43e-10	35336	0.00116232	41.1172	semaphorin 3G [Source:HGNC Symbol;Acc:HGNC:30400]
LEFTY2	ENSG00000143768	rs115491302	1	225572436	C	T	0.1573	0.024154	0.03015	7.39e-11	35359	0.00119801	42.4087	left-right determination factor 2 [Source:HGNC Symbol;Acc:HGNC:3122]
SIGLEC5	ENSG00000105501	rs115494840	19	51477049	G	T	-0.5063	0.015636	0.0964	1e-200	35382	0.0287806	1048.43	sialic acid binding Ig like lectin 5 [Source:HGNC Symbol;Acc:HGNC:10874]
WNT5A	ENSG00000114251	rs1154988	3	136206349	A	T	0.0647	0.010153	0.22728	1.857e-10	35352	0.00114738	40.6065	Wnt family member 5A [Source:HGNC Symbol;Acc:HGNC:12784]
SLITRK3	ENSG00000121871	rs1154988	3	136206349	A	T	-0.0977	0.009922	0.22728	7.05e-23	35349	0.00273542	96.9541	SLIT and NTRK like family member 3 [Source:HGNC Symbol;Acc:HGNC:23501]
TSTD1	ENSG00000215845	rs115503614	1	162871366	A	G	0.1658	0.027242	0.02379	1.16e-09	35359	0.00104649	37.0396	thiosulfate sulfurtransferase like domain containing 1 [Source:HGNC Symbol;Acc:HGNC:35410]
GPC1	ENSG00000063660	rs115510766	2	241581975	A	G	0.1787	0.021215	0.03985	3.661e-17	35117	0.00201636	70.9477	glypican 1 [Source:HGNC Symbol;Acc:HGNC:4449]
CNTN4	ENSG00000144619	rs115510911	3	1887233	A	T	-0.1023	0.016194	0.07857	2.667e-10	35245	0.00113098	39.9042	contactin 4 [Source:HGNC Symbol;Acc:HGNC:2174]
MMP8	ENSG00000118113	rs115512583	11	95411788	A	C	-0.167	0.028081	0.02075	2.73e-09	35362	0.000999164	35.3658	matrix metallopeptidase 8 [Source:HGNC Symbol;Acc:HGNC:7175]
CRISP2	ENSG00000124490	rs115534907	6	49507830	T	A	-1.0159	0.033432	0.01363	1e-200	35359	0.0254496	923.321	cysteine rich secretory protein 2 [Source:HGNC Symbol;Acc:HGNC:12024]
ECI2	ENSG00000198721	rs115538711	6	4400711	T	A	-0.1506	0.025725	0.02557	4.795e-09	35374	0.000967909	34.27	enoyl-CoA delta isomerase 2 [Source:HGNC Symbol;Acc:HGNC:14601]
CFHR1	ENSG00000244414	rs11554178	1	193013573	C	T	-0.1522	0.025154	0.02631	1.443e-09	35345	0.00103476	36.6092	complement factor H related 1 [Source:HGNC Symbol;Acc:HGNC:4888]
FAH	ENSG00000103876	rs11555096	15	80180184	T	C	-1.4758	0.021891	0.02305	1e-200	35347	0.11393	4544.64	fumarylacetoacetate hydrolase [Source:HGNC Symbol;Acc:HGNC:3579]
TSSC4	ENSG00000184281	rs11555995	11	2402315	G	A	0.0795	0.012246	0.12508	8.471e-11	35352	0.00119073	42.1426	tumor suppressing subtransferable candidate 4 [Source:HGNC Symbol;Acc:HGNC:12386]
CHI3L2	ENSG00000064886	rs11556868	1	111235703	T	C	0.0853	0.011852	0.1316	6.139e-13	35346	0.00146332	51.7953	chitinase 3 like 2 [Source:HGNC Symbol;Acc:HGNC:1933]
DPT	ENSG00000143196	rs115574519	1	170886940	C	A	-0.1917	0.030426	0.01917	2.967e-10	35359	0.00112142	39.6945	dermatopontin [Source:HGNC Symbol;Acc:HGNC:3011]
PRKCSH	ENSG00000130175	rs11557488	19	11447460	A	G	0.1132	0.009695	0.2142	1.68e-31	35375	0.00383911	136.324	protein kinase C substrate 80K-H [Source:HGNC Symbol;Acc:HGNC:9411]
CCT5	ENSG00000150753	rs11557652	5	10256060	T	A	-0.1539	0.0227	0.03389	1.2e-11	35358	0.0012983	45.9622	chaperonin containing TCP1 subunit 5 [Source:HGNC Symbol;Acc:HGNC:1618]
GMPR	ENSG00000137198	rs115578457	6	29140556	C	T	0.1588	0.026472	0.02604	1.988e-09	35448	0.00101413	35.9835	guanosine monophosphate reductase [Source:HGNC Symbol;Acc:HGNC:4376]
GDF15	ENSG00000130513	rs115605748	19	29873171	C	A	-0.0861	0.015722	0.07708	4.344e-08	35362	0.000847395	29.9893	growth differentiation factor 15 [Source:HGNC Symbol;Acc:HGNC:30142]
AMY2A	ENSG00000243480	rs115614347	1	95697962	G	A	0.1871	0.033239	0.01644	1.813e-08	35356	0.000895364	31.6831	amylase alpha 2A [Source:HGNC Symbol;Acc:HGNC:477]
GSTM1	ENSG00000134184	rs115614917	1	103037113	G	T	0.1891	0.031153	0.01951	1.278e-09	35348	0.00104128	36.8433	glutathione S-transferase mu 1 [Source:HGNC Symbol;Acc:HGNC:4632]
GSTM4	ENSG00000168765	rs115614917	1	103037113	G	T	0.1848	0.031269	0.01951	3.42e-09	35348	0.000987148	34.9262	glutathione S-transferase mu 4 [Source:HGNC Symbol;Acc:HGNC:4636]
GBP1	ENSG00000117228	rs115621185	1	90511874	T	A	-0.2535	0.026505	0.02475	1.132e-21	35340	0.00258173	91.4694	guanylate binding protein 1 [Source:HGNC Symbol;Acc:HGNC:4182]
IL17RD	ENSG00000144730	rs115623261	3	58303037	T	A	0.3947	0.028923	0.01941	2.12e-42	35357	0.00523951	186.219	interleukin 17 receptor D [Source:HGNC Symbol;Acc:HGNC:17616]
LECT2	ENSG00000145826	rs115645824	5	135922364	T	C	0.3741	0.025086	0.02919	2.73e-50	35357	0.00625049	222.376	leukocyte cell derived chemotaxin 2 [Source:HGNC Symbol;Acc:HGNC:6550]
PLXNC1	ENSG00000136040	rs115651556	12	94220122	A	G	-2.0436	0.02548	0.01483	1e-200	35368	0.15389	6432.33	plexin C1 [Source:HGNC Symbol;Acc:HGNC:9106]
RPS6KA1	ENSG00000117676	rs115656947	1	196438926	T	C	-0.2608	0.036077	0.01145	4.863e-13	35327	0.00147709	52.2552	ribosomal protein S6 kinase A1 [Source:HGNC Symbol;Acc:HGNC:10430]
ST3GAL6	ENSG00000064225	rs115658481	3	102091331	A	C	-0.2009	0.018125	0.05122	1.5e-28	35330	0.00346539	122.851	ST3 beta-galactoside alpha-2,3-sialyltransferase 6 [Source:HGNC Symbol;Acc:HGNC:18080]
GZMK	ENSG00000113088	rs11567694	5	35857602	G	A	-0.049	0.008685	0.31984	1.68e-08	35381	0.00089886	31.8294	granzyme K [Source:HGNC Symbol;Acc:HGNC:4711]
OXSM	ENSG00000151093	rs115680081	3	50996173	T	C	0.1883	0.024496	0.02686	1.506e-14	35342	0.00166914	59.0862	3-oxoacyl-ACP synthase, mitochondrial [Source:HGNC Symbol;Acc:HGNC:26063]
ERAP2	ENSG00000164308	rs115680316	5	88671915	T	C	-0.2504	0.03256	0.01291	1.467e-14	35342	0.00167064	59.1392	endoplasmic reticulum aminopeptidase 2 [Source:HGNC Symbol;Acc:HGNC:29499]
ICAM3	ENSG00000076662	rs11569415	19	6716268	A	G	-0.0713	0.009244	0.24276	1.227e-14	35372	0.00167907	59.4887	intercellular adhesion molecule 3 [Source:HGNC Symbol;Acc:HGNC:5346]
INSL3	ENSG00000248099	rs11569415	19	6716268	A	G	-0.066	0.009238	0.24276	9.06e-13	35372	0.00144094	51.0396	insulin like 3 [Source:HGNC Symbol;Acc:HGNC:6086]
SULT2B1	ENSG00000088002	rs11569415	19	6716268	A	G	-0.0557	0.00929	0.24276	2.03e-09	35372	0.00101526	35.9463	sulfotransferase family 2B member 1 [Source:HGNC Symbol;Acc:HGNC:11459]
YWHAB	ENSG00000166913	rs11569649	20	45902778	G	T	-0.1692	0.03074	0.0172	3.71e-08	35370	0.000855827	30.2948	tyrosine 3-monooxygenase/tryptophan 5-monooxygenase activation protein beta [Source:HGNC Symbol;Acc:HGNC:12849]
TNFRSF17	ENSG00000048462	rs11570136	16	11964975	A	T	-0.1343	0.008724	0.35441	1.79e-53	35380	0.00665371	236.972	TNF receptor superfamily member 17 [Source:HGNC Symbol;Acc:HGNC:11913]
RARRES2	ENSG00000106538	rs115713183	7	151119070	T	G	0.1191	0.021461	0.03703	2.87e-08	35377	0.000869811	30.7963	retinoic acid receptor responder 2 [Source:HGNC Symbol;Acc:HGNC:9868]
CD300A	ENSG00000167851	rs11571364	17	7008372	A	G	0.1261	0.019364	0.04967	7.41e-11	35374	0.00119739	42.4048	CD300a molecule [Source:HGNC Symbol;Acc:HGNC:19319]
GUK1	ENSG00000143774	rs115715830	1	224606496	A	G	0.1686	0.025462	0.02618	3.55e-11	35366	0.00123824	43.8435	guanylate kinase 1 [Source:HGNC Symbol;Acc:HGNC:4693]
DPT	ENSG00000143196	rs115717655	1	168938084	T	C	0.2831	0.021914	0.03771	3.519e-38	35361	0.0046975	166.883	dermatopontin [Source:HGNC Symbol;Acc:HGNC:3011]
PLA2G7	ENSG00000146070	rs11571943	6	44403953	C	T	-0.1562	0.027521	0.02381	1.38e-08	35372	0.000909869	32.2114	phospholipase A2 group VII [Source:HGNC Symbol;Acc:HGNC:9040]
RSPO1	ENSG00000169218	rs11573156	1	19979653	C	G	0.0506	0.009266	0.25614	4.73e-08	35378	0.000842204	29.8189	R-spondin 1 [Source:HGNC Symbol;Acc:HGNC:21679]
LILRA2	ENSG00000239998	rs11574588	19	54667590	G	A	-0.3573	0.017891	0.05934	9.877e-89	35373	0.0111495	398.816	leukocyte immunoglobulin like receptor A2 [Source:HGNC Symbol;Acc:HGNC:6603]
EBI3	ENSG00000105246	rs115770048	19	3340034	A	G	-0.3589	0.039906	0.01222	2.392e-19	35330	0.0022842	80.8809	Epstein-Barr virus induced 3 [Source:HGNC Symbol;Acc:HGNC:3129]
ECM1	ENSG00000143369	rs11577274	1	153083768	G	A	-0.0944	0.010883	0.15502	4.155e-18	35361	0.00212324	75.2354	extracellular matrix protein 1 [Source:HGNC Symbol;Acc:HGNC:3153]
THG3L	ENSG00000113272	rs115777975	5	157983348	A	G	-0.2283	0.027957	0.02158	3.18e-16	35359	0.0018824	66.6816	tRNA-histidine guanylyltransferase 1 like [Source:HGNC Symbol;Acc:HGNC:26053]
COLEC11	ENSG00000118004	rs115785583	2	2936036	G	T	0.3306	0.032122	0.02082	7.645e-25	35316	0.00299039	105.92	collectin subfamily member 11 [Source:HGNC Symbol;Acc:HGNC:17213]
AMY2A	ENSG00000243480	rs11578575	1	102023783	T	C	-0.221	0.027703	0.02307	1.495e-15	35344	0.00179736	63.6365	amylase alpha 2A [Source:HGNC Symbol;Acc:HGNC:477]
AMY2B	ENSG00000240038	rs11578575	1	102023783	T	C	-0.2949	0.027653	0.02307	1.495e-26	35344	0.00320741	113.721	amylase alpha 2B [Source:HGNC Symbol;Acc:HGNC:478]
CRYZ	ENSG00000116791	rs115793338	1	71832046	T	A	0.5154	0.039874	0.0106	3.219e-38	35349	0.00470418	167.065	crystallin zeta [Source:HGNC Symbol;Acc:HGNC:2419]
TSTD1	ENSG00000215845	rs11580071	1	160982042	A	G	0.4114	0.012805	0.11328	1e-200	35364	0.0283605	1032.15	thiosulfate sulfurtransferase like domain containing 1 [Source:HGNC Symbol;Acc:HGNC:35410]
PSG3	ENSG00000221826	rs115810579	19	41169908	T	C	-0.1037	0.015375	0.07033	1.53e-11	35367	0.00128461	45.4886	pregnancy specific beta-1-glycoprotein 3 [Source:HGNC Symbol;Acc:HGNC:9520]
GSTM1	ENSG00000134184	rs115814431	1	109725440	A	C	0.5823	0.032903	0.01792	4.397e-70	35344	0.00878366	313.183	glutathione S-transferase mu 1 [Source:HGNC Symbol;Acc:HGNC:4632]
GSTM4	ENSG00000168765	rs115814431	1	109725440	A	C	0.707	0.032961	0.01792	4.61e-102	35344	0.0128501	460.059	glutathione S-transferase mu 4 [Source:HGNC Symbol;Acc:HGNC:4636]
ANGPTL1	ENSG00000116194	rs11581618	1	178603585	A	G	0.0535	0.00825	0.38099	8.87e-11	35357	0.00118798	42.0509	angiopoietin like 1 [Source:HGNC Symbol;Acc:HGNC:489]
FGR	ENSG00000000938	rs11581624	1	27644093	C	T	0.2068	0.026505	0.02389	6.079e-15	35364	0.00171845	60.8725	FGR proto-oncogene, Src family tyrosine kinase [Source:HGNC Symbol;Acc:HGNC:3697]
PLA2G2A	ENSG00000188257	rs115817391	1	21536798	A	G	0.2118	0.030346	0.02067	2.96e-12	35376	0.00137513	48.7107	phospholipase A2 group IIA [Source:HGNC Symbol;Acc:HGNC:9031]
PRDX1	ENSG00000117450	rs115822551	1	45474170	A	C	-0.4001	0.033231	0.01475	2.19e-33	35366	0.00408214	144.953	peroxiredoxin 1 [Source:HGNC Symbol;Acc:HGNC:9352]
CHI3L1	ENSG00000133048	rs11584227	1	202629647	C	T	-0.1828	0.010754	0.27973	8.505e-65	35351	0.00810728	288.927	chitinase 3 like 1 [Source:HGNC Symbol;Acc:HGNC:1932]
H6PD	ENSG00000049239	rs11585670	1	10120850	C	A	0.086	0.011791	0.16005	3.02e-13	35391	0.0015009	53.195	hexose-6-phosphate dehydrogenase/glucose 1-dehydrogenase [Source:HGNC Symbol;Acc:HGNC:4795]
FCRL6	ENSG00000181036	rs11585836	1	159814043	C	T	-0.1527	0.010533	0.17977	1.261e-47	35349	0.00591047	210.16	Fc receptor like 6 [Source:HGNC Symbol;Acc:HGNC:31910]
COMP	ENSG00000105664	rs115860110	19	18926367	A	G	-0.1469	0.025415	0.02763	7.463e-09	35347	0.000944279	33.4071	cartilage oligomeric matrix protein [Source:HGNC Symbol;Acc:HGNC:2227]
PRDX1	ENSG00000117450	rs115874207	1	46905212	T	C	-0.2327	0.028372	0.02064	2.37e-16	35369	0.0018983	67.2649	peroxiredoxin 1 [Source:HGNC Symbol;Acc:HGNC:9352]
MFAP2	ENSG00000117122	rs11587728	1	16922992	T	G	-0.1073	0.017739	0.05831	1.46e-09	35383	0.00103299	36.5861	microfibril associated protein 2 [Source:HGNC Symbol;Acc:HGNC:7033]
SLAMF7	ENSG00000026751	rs115877710	1	161817286	T	C	-0.5047	0.025557	0.02935	8.37e-87	35361	0.0109083	389.962	SLAM family member 7 [Source:HGNC Symbol;Acc:HGNC:21394]
CFHR4	ENSG00000134365	rs11588705	1	196117980	T	C	-0.7554	0.023236	0.03027	1e-200	35337	0.0290404	1056.83	complement factor H related 4 [Source:HGNC Symbol;Acc:HGNC:16979]
EGLN1	ENSG00000135766	rs115894679	1	229875158	T	C	0.1449	0.018095	0.05211	1.169e-15	35361	0.00181012	64.1202	egl-9 family hypoxia inducible factor 1 [Source:HGNC Symbol;Acc:HGNC:1232]
GUCA2B	ENSG00000044012	rs115897087	1	42985130	T	C	0.1387	0.019483	0.04326	1.09e-12	35364	0.00143106	50.6777	guanylate cyclase activator 2B [Source:HGNC Symbol;Acc:HGNC:4683]
RPS6KA1	ENSG00000117676	rs11589734	1	26534508	A	G	0.0954	0.007619	0.45192	5.734e-36	35362	0.00441411	156.775	ribosomal protein S6 kinase A1 [Source:HGNC Symbol;Acc:HGNC:10430]
PCSK9	ENSG00000169174	rs11591147	1	55039974	T	G	-0.8924	0.038789	0.01208	3.99e-117	35363	0.0147469	529.27	proprotein convertase subtilisin/kexin type 9 [Source:HGNC Symbol;Acc:HGNC:20001]
PPIL1	ENSG00000137168	rs115916910	6	37582298	C	A	-0.2963	0.03222	0.0172	3.71e-20	35360	0.00238596	84.5644	peptidylprolyl isomerase like 1 [Source:HGNC Symbol;Acc:HGNC:9260]
GSTM1	ENSG00000134184	rs115929572	1	109703431	A	G	0.8161	0.012159	0.07202	1e-200	35343	0.113054	4504.71	glutathione S-transferase mu 1 [Source:HGNC Symbol;Acc:HGNC:4632]
GSTM4	ENSG00000168765	rs115929572	1	109703431	A	G	0.6879	0.012108	0.07202	1e-200	35343	0.0836849	3227.61	glutathione S-transferase mu 4 [Source:HGNC Symbol;Acc:HGNC:4636]
MBL2	ENSG00000165471	rs11595864	10	35729105	G	T	0.1764	0.030221	0.01848	5.32e-09	35340	0.000963151	34.0686	mannose binding lectin 2 [Source:HGNC Symbol;Acc:HGNC:6922]
PCBD1	ENSG00000166228	rs11596669	10	70966791	A	G	-0.1499	0.018463	0.05099	4.71e-16	35366	0.00186039	65.9135	pterin-4 alpha-carbinolamine dehydratase 1 [Source:HGNC Symbol;Acc:HGNC:8646]
F5	ENSG00000198734	rs115977231	1	169097491	A	G	-0.2205	0.028848	0.01907	2.113e-14	35361	0.00164947	58.42	coagulation factor V [Source:HGNC Symbol;Acc:HGNC:3542]
SEMA4C	ENSG00000168758	rs115978648	2	100225521	A	G	-0.8368	0.034965	0.01269	1.41e-126	35361	0.0159395	572.732	semaphorin 4C [Source:HGNC Symbol;Acc:HGNC:10731]
CLPS	ENSG00000137392	rs115985672	6	38009654	G	A	0.1352	0.023721	0.03003	1.201e-08	35365	0.00091773	32.4835	colipase [Source:HGNC Symbol;Acc:HGNC:2085]
LRPAP1	ENSG00000163956	rs115989817	4	2347553	T	A	0.1786	0.027989	0.02182	1.76e-10	35280	0.00115281	40.7159	LDL receptor related protein associated protein 1 [Source:HGNC Symbol;Acc:HGNC:6701]
SEMA3G	ENSG00000010319	rs115990971	3	53237177	G	A	-0.3022	0.035854	0.01409	3.5e-17	35351	0.00200558	71.0377	semaphorin 3G [Source:HGNC Symbol;Acc:HGNC:30400]
DPEP2	ENSG00000167261	rs116008080	16	67220938	A	G	0.1985	0.026329	0.0259	4.733e-14	35371	0.00160438	56.8366	dipeptidase 2 [Source:HGNC Symbol;Acc:HGNC:23028]
CRTAC1	ENSG00000095713	rs116009432	10	98587888	C	T	-0.1023	0.018098	0.06257	1.582e-08	35368	0.000902584	31.9496	cartilage acidic protein 1 [Source:HGNC Symbol;Acc:HGNC:14882]
DLG2	ENSG00000150672	rs11601665	11	262930	T	C	0.0508	0.009054	0.26367	2.014e-08	35352	0.000889705	31.4791	discs large MAGUK scaffold protein 2 [Source:HGNC Symbol;Acc:HGNC:2901]
ISG15	ENSG00000187608	rs116030099	1	787290	C	T	-0.0846	0.014421	0.09169	4.46e-09	35286	0.000974371	34.4132	ISG15 ubiquitin like modifier [Source:HGNC Symbol;Acc:HGNC:4053]
SERPING1	ENSG00000149131	rs11604846	11	45603517	C	A	-0.1246	0.013155	0.11479	2.75e-21	35375	0.00252964	89.7077	serpin family G member 1 [Source:HGNC Symbol;Acc:HGNC:1228]
GNLY	ENSG00000115523	rs116052219	2	96681543	AATAAT	AATTAT	-0.242	0.042182	0.01061	9.632e-09	35363	0.000929872	32.9118	granulysin [Source:HGNC Symbol;Acc:HGNC:4414]
PPFIA1	ENSG00000131626	rs11605332	11	267236	GAGCAAGGAGGAGGGGT	GAGCAAGGAGGAGGAGT	0.0536	0.008953	0.26947	2.14e-09	35349	0.00101292	35.84	PTPRF interacting protein alpha 1 [Source:HGNC Symbol;Acc:HGNC:9245]
SWAP70	ENSG00000133789	rs11607830	11	10167623	C	T	-0.174	0.01959	0.04349	6.56e-19	35367	0.00222568	78.8869	switching B cell complex subunit SWAP70 [Source:HGNC Symbol;Acc:HGNC:17070]
FABP2	ENSG00000145384	rs116089146	4	146607421	T	G	0.1384	0.025077	0.02477	3.411e-08	35362	0.000860618	30.4577	fatty acid binding protein 2 [Source:HGNC Symbol;Acc:HGNC:3556]
SDSL	ENSG00000139410	rs116092857	12	112829050	C	T	-0.1847	0.024661	0.02666	6.91e-14	35364	0.00158366	56.0903	serine dehydratase like [Source:HGNC Symbol;Acc:HGNC:30404]
KISS1	ENSG00000170498	rs116094092	1	57020969	C	T	0.3283	0.02866	0.01767	2.216e-30	35371	0.00369602	131.209	KiSS-1 metastasis suppressor [Source:HGNC Symbol;Acc:HGNC:6341]
SERPINA10	ENSG00000140093	rs116094872	14	94499381	G	A	0.4272	0.031586	0.01676	1.115e-41	35363	0.00514616	182.915	serpin family A member 10 [Source:HGNC Symbol;Acc:HGNC:15996]
IL17RD	ENSG00000144730	rs116097686	3	55588735	A	C	0.1941	0.031558	0.01583	7.72e-10	35348	0.00106906	37.8275	interleukin 17 receptor D [Source:HGNC Symbol;Acc:HGNC:17616]
IL6R	ENSG00000160712	rs116103231	1	119406313	A	G	0.3594	0.040203	0.01145	3.9e-19	35360	0.002255	79.9125	interleukin 6 receptor [Source:HGNC Symbol;Acc:HGNC:6019]
TAPBPL	ENSG00000139192	rs11611373	12	7420475	A	T	0.3569	0.021482	0.0418	5.52e-62	35389	0.00773929	276.006	TAP binding protein like [Source:HGNC Symbol;Acc:HGNC:30683]
CXCL6	ENSG00000124875	rs116119339	4	71643740	A	G	0.341	0.037466	0.01188	8.901e-20	35352	0.00233778	82.8342	C-X-C motif chemokine ligand 6 [Source:HGNC Symbol;Acc:HGNC:10643]
NTN4	ENSG00000074527	rs11612228	12	467818	T	C	-0.0574	0.008613	0.3782	2.65e-11	35311	0.0012562	44.411	netrin 4 [Source:HGNC Symbol;Acc:HGNC:13658]
AMY2A	ENSG00000243480	rs116131946	1	105330223	A	C	-0.3766	0.040337	0.01151	9.964e-21	35352	0.00245963	87.1623	amylase alpha 2A [Source:HGNC Symbol;Acc:HGNC:477]
GREM2	ENSG00000180875	rs116135446	1	240794633	T	C	0.1458	0.021837	0.03675	2.443e-11	35362	0.00125906	44.5764	gremlin 2, DAN family BMP antagonist [Source:HGNC Symbol;Acc:HGNC:17655]
RECQL	ENSG00000004700	rs11613698	12	20590513	A	G	0.6892	0.031999	0.01726	6.8e-103	35412	0.0129305	463.867	RecQ like helicase [Source:HGNC Symbol;Acc:HGNC:9948]
TESC	ENSG00000088992	rs11614628	12	116513106	A	G	-0.106	0.010254	0.20185	4.76e-25	35364	0.00301268	106.856	tescalcin [Source:HGNC Symbol;Acc:HGNC:26065]
YEATS4	ENSG00000127337	rs11615712	12	69225956	T	A	-0.0473	0.00787	0.49171	1.85e-09	35364	0.00102039	36.12	YEATS domain containing 4 [Source:HGNC Symbol;Acc:HGNC:24859]
ACP6	ENSG00000162836	rs116161634	1	147616333	T	C	-0.6046	0.033252	0.01536	7.137e-74	35359	0.00926316	330.58	acid phosphatase 6, lysophosphatidic [Source:HGNC Symbol;Acc:HGNC:29609]
IDH1	ENSG00000138413	rs116165405	2	208702400	G	T	-0.3585	0.027073	0.02482	5.03e-40	35357	0.00493494	175.34	isocitrate dehydrogenase (NADP(+)) 1 [Source:HGNC Symbol;Acc:HGNC:5382]
NQO2	ENSG00000124588	rs116168350	6	3707726	G	C	-0.3095	0.043794	0.01083	1.58e-12	35387	0.00140941	49.9422	N-ribosyldihydronicotinamide:quinone reductase 2 [Source:HGNC Symbol;Acc:HGNC:7856]
MDGA2	ENSG00000139915	rs116174082	14	48391779	A	G	1.0801	0.020399	0.02108	1e-200	35361	0.0734598	2803.4	MAM domain containing glycosylphosphatidylinositol anchor 2 [Source:HGNC Symbol;Acc:HGNC:19835]
PRTN3	ENSG00000196415	rs116184613	19	557979	C	T	0.112	0.013904	0.1152	7.93e-16	35305	0.00183452	64.8831	proteinase 3 [Source:HGNC Symbol;Acc:HGNC:9495]
PROK2	ENSG00000163421	rs116198731	3	69474148	C	T	0.1893	0.034111	0.01599	2.86e-08	35340	0.000870698	30.7955	prokineticin 2 [Source:HGNC Symbol;Acc:HGNC:18455]
CHIT1	ENSG00000133063	rs116201986	1	201665027	T	C	-0.3447	0.029492	0.0255	1.47e-31	35353	0.00384922	136.6	chitinase 1 [Source:HGNC Symbol;Acc:HGNC:1936]
SLAMF7	ENSG00000026751	rs116205652	1	161689669	A	G	-0.4181	0.023171	0.03593	8.75e-73	35351	0.00912615	325.571	SLAM family member 7 [Source:HGNC Symbol;Acc:HGNC:21394]
FUT8	ENSG00000033170	rs11620883	14	69255063	T	C	-0.0938	0.016188	0.07009	6.86e-09	35360	0.000948626	33.5734	fucosyltransferase 8 [Source:HGNC Symbol;Acc:HGNC:4019]
BST1	ENSG00000109743	rs116210165	4	11716717	G	A	0.1681	0.028943	0.01924	6.324e-09	35360	0.000953064	33.7306	bone marrow stromal cell antigen 1 [Source:HGNC Symbol;Acc:HGNC:1118]
SERPINA10	ENSG00000140093	rs11621100	14	93627843	A	G	0.2396	0.02323	0.03299	6.066e-25	35360	0.00299957	106.378	serpin family A member 10 [Source:HGNC Symbol;Acc:HGNC:15996]
GSTM3	ENSG00000134202	rs116211032	1	109576511	GTTG	TTTG	-0.2404	0.030672	0.02109	4.59e-15	35346	0.00173496	61.4271	glutathione S-transferase mu 3 [Source:HGNC Symbol;Acc:HGNC:4635]
ATXN3	ENSG00000066427	rs11621105	14	91746472	ATATATATATATATGTATGTGTA	GTATATATATATATGTATGTGTA	0.0527	0.008109	0.45127	8.09e-11	35360	0.00119304	42.234	ataxin 3 [Source:HGNC Symbol;Acc:HGNC:7106]
SERPINA9	ENSG00000170054	rs11621145	14	105706543	A	G	0.0757	0.008536	0.42398	7.43e-19	35098	0.00223578	78.6427	serpin family A member 9 [Source:HGNC Symbol;Acc:HGNC:15995]
GSTM4	ENSG00000168765	rs116219465	1	106348114	T	C	0.2033	0.02652	0.02729	1.77e-14	35355	0.00165942	58.7629	glutathione S-transferase mu 4 [Source:HGNC Symbol;Acc:HGNC:4636]
LEFTY2	ENSG00000143768	rs116224866	1	224281325	C	G	0.2713	0.025821	0.02813	8.02e-26	35368	0.00311164	110.39	left-right determination factor 2 [Source:HGNC Symbol;Acc:HGNC:3122]
HPGDS	ENSG00000163106	rs116232009	4	93948612	TGAA	CGAA	-0.5308	0.035095	0.01327	1.11e-51	35335	0.00643226	228.742	hematopoietic prostaglandin D synthase [Source:HGNC Symbol;Acc:HGNC:17890]
ANG	ENSG00000214274	rs11623233	14	20722607	T	C	0.2428	0.013193	0.11614	1.219e-75	35337	0.00949375	338.677	angiogenin [Source:HGNC Symbol;Acc:HGNC:483]
ENPP5	ENSG00000112796	rs116232742	6	42627284	C	A	-0.2256	0.038423	0.01215	4.319e-09	35369	0.000973755	34.4724	ectonucleotide pyrophosphatase/phosphodiesterase family member 5 [Source:HGNC Symbol;Acc:HGNC:13717]
SPP1	ENSG00000118785	rs116237853	4	88072803	G	C	-0.175	0.021966	0.0364	1.63e-15	35349	0.00179233	63.4672	secreted phosphoprotein 1 [Source:HGNC Symbol;Acc:HGNC:11255]
PLA2R1	ENSG00000153246	rs116241488	2	158024333	A	C	0.2867	0.036404	0.01133	3.39e-15	35328	0.00175257	62.0201	phospholipase A2 receptor 1 [Source:HGNC Symbol;Acc:HGNC:9042]
ANG	ENSG00000214274	rs11624221	14	20659891	C	G	-0.3171	0.008927	0.33449	1e-200	35335	0.0344777	1261.7	angiogenin [Source:HGNC Symbol;Acc:HGNC:483]
RNASE4	ENSG00000258818	rs11624594	14	20762013	G	A	-0.0782	0.009514	0.26604	2.04e-16	35340	0.00190806	67.5558	ribonuclease A family member 4 [Source:HGNC Symbol;Acc:HGNC:10047]
CPN2	ENSG00000178772	rs116253218	3	193784054	T	A	-0.1198	0.018137	0.05702	3.963e-11	35381	0.00123162	43.6273	carboxypeptidase N subunit 2 [Source:HGNC Symbol;Acc:HGNC:2313]
HAVCR1	ENSG00000113249	rs116253556	5	155386294	A	G	0.2208	0.037387	0.01189	3.51e-09	35350	0.000985687	34.8765	hepatitis A virus cellular receptor 1 [Source:HGNC Symbol;Acc:HGNC:17866]
AMY1A	ENSG00000237763	rs116274910	1	103214731	G	A	0.1804	0.024948	0.03018	4.797e-13	35348	0.00147705	52.285	amylase alpha 1A [Source:HGNC Symbol;Acc:HGNC:474]
GSTM3	ENSG00000134202	rs116276872	1	109525669	T	C	-0.3773	0.031452	0.02038	3.73e-33	35345	0.00405494	143.897	glutathione S-transferase mu 3 [Source:HGNC Symbol;Acc:HGNC:4635]
CXCL6	ENSG00000124875	rs116280909	4	70915271	T	A	0.1718	0.019975	0.04484	7.915e-18	35346	0.00208845	73.9687	C-X-C motif chemokine ligand 6 [Source:HGNC Symbol;Acc:HGNC:10643]
MST1	ENSG00000173531	rs116285936	3	49158519	T	C	-1.2109	0.033346	0.01504	1e-200	35344	0.0359671	1318.57	macrophage stimulating 1 [Source:HGNC Symbol;Acc:HGNC:7380]
GALNT16	ENSG00000100626	rs11629094	14	69257464	C	T	-0.1358	0.010006	0.21537	5.909e-42	35360	0.00518215	184.185	polypeptide N-acetylgalactosaminyltransferase 16 [Source:HGNC Symbol;Acc:HGNC:23233]
TREM2	ENSG00000095970	rs116319373	6	39981247	G	A	-0.3687	0.027357	0.02207	2.12e-41	35356	0.00511117	181.629	triggering receptor expressed on myeloid cells 2 [Source:HGNC Symbol;Acc:HGNC:17761]
PNLIPRP2	ENSG00000266200	rs116329237	10	115805170	G	A	-0.2747	0.042314	0.01162	8.47e-11	35381	0.00118977	42.1429	pancreatic lipase related protein 2 (gene/pseudogene) [Source:HGNC Symbol;Acc:HGNC:9157]
FCGR3B	ENSG00000162747	rs116332947	1	161681811	G	A	-0.2091	0.025605	0.0278	3.176e-16	35351	0.00188295	66.6859	Fc gamma receptor IIIb [Source:HGNC Symbol;Acc:HGNC:3620]
TCP11	ENSG00000124678	rs116334170	6	32630723	C	G	0.0447	0.008159	0.39997	4.287e-08	35438	0.000846261	30.0135	t-complex 11 [Source:HGNC Symbol;Acc:HGNC:11658]
NMB	ENSG00000197696	rs11633788	15	84761911	A	T	-0.1402	0.008501	0.3321	4.12e-61	35366	0.00763208	271.977	neuromedin B [Source:HGNC Symbol;Acc:HGNC:7842]
SEMA5A	ENSG00000112902	rs116346391	5	9511084	A	T	1.3483	0.039126	0.01266	1e-200	35369	0.0324846	1187.46	semaphorin 5A [Source:HGNC Symbol;Acc:HGNC:10736]
STARD5	ENSG00000172345	rs11634869	15	81274272	T	A	-0.2125	0.009265	0.24868	2e-116	35362	0.0146581	526.02	StAR related lipid transfer domain containing 5 [Source:HGNC Symbol;Acc:HGNC:18065]
C9	ENSG00000113600	rs116351960	5	39626731	A	C	0.3566	0.036082	0.01211	4.935e-23	35366	0.00275421	97.669	complement C9 [Source:HGNC Symbol;Acc:HGNC:1358]
GMPR	ENSG00000137198	rs116359566	6	16386959	G	A	0.4722	0.035488	0.01467	2.141e-40	35380	0.00497924	177.037	guanosine monophosphate reductase [Source:HGNC Symbol;Acc:HGNC:4376]
NEO1	ENSG00000067141	rs11636866	15	71593824	G	A	0.0499	0.008351	0.4078	2.3e-09	35362	0.00100867	35.7026	neogenin 1 [Source:HGNC Symbol;Acc:HGNC:7754]
CTSH	ENSG00000103811	rs11638020	15	78815382	A	G	0.2683	0.008554	0.40666	1e-200	35359	0.0270698	983.735	cathepsin H [Source:HGNC Symbol;Acc:HGNC:2535]
SRL	ENSG00000185739	rs11640587	16	4214222	G	C	-0.1185	0.00833	0.38098	6.33e-46	35348	0.00569249	202.359	sarcalumenin [Source:HGNC Symbol;Acc:HGNC:11295]
DCTPP1	ENSG00000179958	rs11640950	16	30414680	A	T	-0.0598	0.009697	0.23566	6.975e-10	35370	0.00107405	38.028	dCTP pyrophosphatase 1 [Source:HGNC Symbol;Acc:HGNC:28777]
APRT	ENSG00000198931	rs11640986	16	88958042	A	G	-0.1447	0.016175	0.06811	3.689e-19	35311	0.00226128	80.0247	adenine phosphoribosyltransferase [Source:HGNC Symbol;Acc:HGNC:626]
CLSTN2	ENSG00000158258	rs116412553	3	135017433	CCAT	TCAT	-0.1816	0.025284	0.02833	6.843e-13	35360	0.00145678	51.5841	calsyntenin 2 [Source:HGNC Symbol;Acc:HGNC:17448]
AGA	ENSG00000038002	rs116430705	4	73370902	A	G	0.1385	0.021734	0.0349	1.858e-10	35343	0.00114767	40.6065	aspartylglucosaminidase [Source:HGNC Symbol;Acc:HGNC:318]
CFHR4	ENSG00000134365	rs116443069	1	194482891	G	A	-0.116	0.017678	0.04528	5.311e-11	35342	0.00121683	43.0552	complement factor H related 4 [Source:HGNC Symbol;Acc:HGNC:16979]
CBLN1	ENSG00000102924	rs11644731	16	51160792	T	C	0.2205	0.025448	0.03182	4.521e-18	35368	0.00211826	75.0733	cerebellin 1 precursor [Source:HGNC Symbol;Acc:HGNC:1543]
PPID	ENSG00000171497	rs116461890	4	157443633	TAGGTGGC	CAGGTGGC	-0.2114	0.030615	0.01822	5.01e-12	35354	0.00134684	47.6779	peptidylprolyl isomerase D [Source:HGNC Symbol;Acc:HGNC:9257]
REN	ENSG00000143839	rs116468241	1	203458384	T	A	0.1849	0.02369	0.0297	5.95e-15	35368	0.00171944	60.9143	renin [Source:HGNC Symbol;Acc:HGNC:9958]
IGFALS	ENSG00000099769	rs11647990	16	1687293	T	A	-0.2406	0.023606	0.03109	2.15e-24	35320	0.00293258	103.878	insulin like growth factor binding protein acid labile subunit [Source:HGNC Symbol;Acc:HGNC:5468]
HYAL1	ENSG00000114378	rs116482870	3	50302191	T	C	-0.2397	0.018978	0.04773	1.434e-36	35343	0.00449341	159.518	hyaluronidase 1 [Source:HGNC Symbol;Acc:HGNC:5320]
MLN	ENSG00000096395	rs116491682	6	21280589	A	G	-0.1637	0.024355	0.0311	1.8e-11	35369	0.00127569	45.1748	motilin [Source:HGNC Symbol;Acc:HGNC:7141]
CDH5	ENSG00000179776	rs11649312	16	66395395	A	G	0.1525	0.008668	0.31453	2.75e-69	35367	0.00867599	309.512	cadherin 5 [Source:HGNC Symbol;Acc:HGNC:1764]
FCN3	ENSG00000142748	rs116498837	1	30042678	G	C	-0.5427	0.041031	0.0103	6.163e-40	35368	0.00492201	174.933	ficolin 3 [Source:HGNC Symbol;Acc:HGNC:3625]
KRT20	ENSG00000171431	rs11650915	17	40867144	A	G	-0.0457	0.00807	0.4129	1.487e-08	35372	0.0009058	32.0672	keratin 20 [Source:HGNC Symbol;Acc:HGNC:20412]
ACP6	ENSG00000162836	rs116509906	1	147851279	A	T	0.2908	0.020793	0.04463	1.913e-44	35360	0.00550106	195.582	acid phosphatase 6, lysophosphatidic [Source:HGNC Symbol;Acc:HGNC:29609]
MAP3K3	ENSG00000198909	rs11651693	17	63775966	G	A	-0.0527	0.008811	0.28881	2.22e-09	35359	0.00101072	35.7723	mitogen-activated protein kinase kinase kinase 3 [Source:HGNC Symbol;Acc:HGNC:6855]
GZMA	ENSG00000145649	rs116522067	5	56626273	TCACAT	ACACAT	-0.3007	0.026059	0.02462	8.35e-31	35360	0.00375152	133.146	granzyme A [Source:HGNC Symbol;Acc:HGNC:4708]
ACP6	ENSG00000162836	rs116523799	1	147604923	C	T	0.5532	0.017264	0.06337	1e-200	35358	0.0282203	1026.73	acid phosphatase 6, lysophosphatidic [Source:HGNC Symbol;Acc:HGNC:29609]
GSTM3	ENSG00000134202	rs116532364	1	109636098	T	C	0.861	0.030979	0.02052	5.25e-170	35346	0.0213866	772.408	glutathione S-transferase mu 3 [Source:HGNC Symbol;Acc:HGNC:4635]
ENO3	ENSG00000108515	rs11653414	17	5511718	C	A	-0.1433	0.016663	0.06246	7.962e-18	35378	0.00208615	73.954	enolase 3 [Source:HGNC Symbol;Acc:HGNC:3354]
CCL14	ENSG00000276409	rs11654215	17	35938355	C	T	0.1299	0.010739	0.18952	1.102e-33	35366	0.00412014	146.307	C-C motif chemokine ligand 14 [Source:HGNC Symbol;Acc:HGNC:10612]
LEPR	ENSG00000116678	rs116548914	1	76040281	T	C	-0.1897	0.026152	0.02139	4.05e-13	35354	0.00148607	52.6139	leptin receptor [Source:HGNC Symbol;Acc:HGNC:6554]
REG1A	ENSG00000115386	rs116553900	2	79934615	T	G	0.3376	0.031045	0.01721	1.52e-27	35342	0.00333488	118.249	regenerating family member 1 alpha [Source:HGNC Symbol;Acc:HGNC:9951]
UBLCP1	ENSG00000164332	rs116554406	5	159663150	A	T	-0.2594	0.025711	0.02609	6.17e-24	35366	0.00286991	101.784	ubiquitin like domain containing CTD phosphatase 1 [Source:HGNC Symbol;Acc:HGNC:28110]
HSP90B1	ENSG00000166598	rs1165593	12	103838890	G	A	0.6051	0.008051	0.16904	1e-200	35361	0.137742	5648.46	heat shock protein 90 beta family member 1 [Source:HGNC Symbol;Acc:HGNC:12028]
ECM1	ENSG00000143369	rs116567297	1	119981708	A	G	-0.1652	0.019693	0.04226	4.904e-17	35361	0.00198613	70.3674	extracellular matrix protein 1 [Source:HGNC Symbol;Acc:HGNC:3153]
NT5DC3	ENSG00000111696	rs1165681	12	103931333	C	T	0.0508	0.008291	0.32009	8.96e-10	35361	0.00106054	37.5395	5'-nucleotidase domain containing 3 [Source:HGNC Symbol;Acc:HGNC:30826]
GAA	ENSG00000171298	rs11656949	17	80183793	TGCCCACATGCTCACCTGCCCACATGCTCACCTGCC	CGCCCACATGCTCACCTGCCCACATGCTCACCTGCC	-0.1093	0.008567	0.38818	2.814e-37	35385	0.004579	162.764	alpha glucosidase [Source:HGNC Symbol;Acc:HGNC:4065]
ERAP2	ENSG00000164308	rs116575206	5	97989702	GTGTTTTGT	TTGTTTTGT	0.2873	0.017726	0.04541	4.446e-59	35343	0.00737786	262.679	endoplasmic reticulum aminopeptidase 2 [Source:HGNC Symbol;Acc:HGNC:29499]
MFAP4	ENSG00000166482	rs11658402	17	18943726	T	G	-0.1754	0.028353	0.02227	6.16e-10	35357	0.00108122	38.2681	microfibril associated protein 4 [Source:HGNC Symbol;Acc:HGNC:7035]
COL1A1	ENSG00000108821	rs116585561	17	50180556	C	A	-0.328	0.023063	0.03327	6.715e-46	35355	0.00568837	202.251	collagen type I alpha 1 chain [Source:HGNC Symbol;Acc:HGNC:2197]
GRAMD1C	ENSG00000178075	rs116587920	3	126294440	A	G	0.1892	0.034134	0.01336	2.976e-08	35372	0.000867823	30.7216	GRAM domain containing 1C [Source:HGNC Symbol;Acc:HGNC:25252]
ST3GAL6	ENSG00000064225	rs116589363	3	82211326	T	A	-0.2541	0.031233	0.0164	4.1e-16	35335	0.00186967	66.1847	ST3 beta-galactoside alpha-2,3-sialyltransferase 6 [Source:HGNC Symbol;Acc:HGNC:18080]
TLR3	ENSG00000164342	rs116591520	4	186579671	G	A	-0.3795	0.032816	0.01594	6.23e-31	35360	0.00376791	133.73	toll like receptor 3 [Source:HGNC Symbol;Acc:HGNC:11849]
C9	ENSG00000113600	rs116601579	5	50495920	T	C	0.208	0.034668	0.01327	1.977e-09	35362	0.00101693	35.9952	complement C9 [Source:HGNC Symbol;Acc:HGNC:1358]
ALPPL2	ENSG00000163283	rs116605191	2	232331444	A	G	0.1295	0.015023	0.08053	6.68e-18	35368	0.00209655	74.3022	alkaline phosphatase, placental [Source:HGNC Symbol;Acc:HGNC:439]
CXCL6	ENSG00000124875	rs116608301	4	59546223	T	C	-0.1751	0.021941	0.03591	1.457e-15	35354	0.00179821	63.6847	C-X-C motif chemokine ligand 6 [Source:HGNC Symbol;Acc:HGNC:10643]
SPOCK3	ENSG00000196104	rs116614155	4	167641203	A	G	-0.354	0.028804	0.0196	1.02e-34	35362	0.00425317	151.035	SPARC (osteonectin), cwcv and kazal like domains proteoglycan 3 [Source:HGNC Symbol;Acc:HGNC:13565]
CD58	ENSG00000116815	rs116614403	1	118591986	T	C	0.2215	0.031178	0.01638	1.209e-12	35361	0.0014253	50.4692	CD58 molecule [Source:HGNC Symbol;Acc:HGNC:1688]
DTYMK	ENSG00000168393	rs116616655	2	242020515	A	G	-0.2636	0.038788	0.01105	1.076e-11	35057	0.00131568	46.1818	deoxythymidylate kinase [Source:HGNC Symbol;Acc:HGNC:3061]
MICA	ENSG00000204520	rs116633868	6	31353472	T	A	-0.8062	0.011446	0.04704	1e-200	35440	0.122796	4960.82	MHC class I polypeptide-related sequence A [Source:HGNC Symbol;Acc:HGNC:7090]
IDH1	ENSG00000138413	rs116643358	2	207972662	C	A	-0.2386	0.032486	0.01499	2.06e-13	35356	0.00152343	53.9416	isocitrate dehydrogenase (NADP(+)) 1 [Source:HGNC Symbol;Acc:HGNC:5382]
DSC2	ENSG00000134755	rs11664471	18	31183908	C	A	-0.0616	0.008504	0.39111	4.36e-13	35339	0.00148257	52.4675	desmocollin 2 [Source:HGNC Symbol;Acc:HGNC:3036]
EPHA2	ENSG00000142627	rs116652944	1	18178845	C	G	-0.146	0.019969	0.04398	2.647e-13	35380	0.00150862	53.4526	EPH receptor A2 [Source:HGNC Symbol;Acc:HGNC:3386]
KIRREL2	ENSG00000126259	rs11665751	19	39137117	T	C	-0.3087	0.022505	0.03669	8e-43	35373	0.00529102	188.144	kirre like nephrin family adhesion molecule 2 [Source:HGNC Symbol;Acc:HGNC:18816]
ADGRE2	ENSG00000127507	rs11665758	19	15805180	G	C	0.1346	0.021941	0.04035	8.543e-10	35384	0.00106245	37.6316	adhesion G protein-coupled receptor E2 [Source:HGNC Symbol;Acc:HGNC:3337]
PGLS	ENSG00000130313	rs11665799	19	17054699	C	G	-0.3454	0.031598	0.01732	8.19e-28	35361	0.00336772	119.482	6-phosphogluconolactonase [Source:HGNC Symbol;Acc:HGNC:8903]
C9	ENSG00000113600	rs116659723	5	51884513	G	A	0.1975	0.031856	0.01716	5.656e-10	35363	0.00108575	38.435	complement C9 [Source:HGNC Symbol;Acc:HGNC:1358]
EBI3	ENSG00000105246	rs11666444	19	2971049	C	T	-0.1709	0.027159	0.02458	3.124e-10	35311	0.00112011	39.5942	Epstein-Barr virus induced 3 [Source:HGNC Symbol;Acc:HGNC:3129]
TIE1	ENSG00000066056	rs116668474	1	46444226	C	G	0.44	0.030874	0.01781	4.4e-46	35373	0.00570901	203.093	tyrosine kinase with immunoglobulin like and EGF like domains 1 [Source:HGNC Symbol;Acc:HGNC:11809]
PGLYRP1	ENSG00000008438	rs11667174	19	46231636	A	G	-0.0887	0.013112	0.1081	1.335e-11	35368	0.00129222	45.7599	peptidoglycan recognition protein 1 [Source:HGNC Symbol;Acc:HGNC:8904]
IL27RA	ENSG00000104998	rs11667546	19	13957898	T	C	-0.5714	0.008624	0.17284	1e-200	35372	0.110407	4389.74	interleukin 27 receptor subunit alpha [Source:HGNC Symbol;Acc:HGNC:17290]
PDCD5	ENSG00000105185	rs11667586	19	32847167	C	T	-0.1692	0.010908	0.16739	2.88e-54	35360	0.00675854	240.595	programmed cell death 5 [Source:HGNC Symbol;Acc:HGNC:8764]
PDE4A	ENSG00000065989	rs11667876	19	10104536	G	A	0.1558	0.02645	0.02301	3.85e-09	35369	0.00098002	34.6944	phosphodiesterase 4A [Source:HGNC Symbol;Acc:HGNC:8780]
GSTM1	ENSG00000134184	rs116680878	1	108704533	G	A	-0.2415	0.040369	0.01148	2.2e-09	35346	0.00101148	35.786	glutathione S-transferase mu 1 [Source:HGNC Symbol;Acc:HGNC:4632]
GSTM4	ENSG00000168765	rs116680878	1	108704533	G	A	-0.2968	0.0405	0.01148	2.33e-13	35346	0.00151711	53.7023	glutathione S-transferase mu 4 [Source:HGNC Symbol;Acc:HGNC:4636]
MIA	ENSG00000261857	rs11668176	19	39042129	G	C	-0.1441	0.020738	0.04149	3.69e-12	35374	0.00136307	48.2803	MIA SH3 domain containing [Source:HGNC Symbol;Acc:HGNC:7076]
CFHR5	ENSG00000134389	rs116688712	1	196313843	CATTACTATATATATAC	GATTACTATATATATAC	-0.956	0.018956	0.03037	1e-200	35336	0.0671458	2543.3	complement factor H related 5 [Source:HGNC Symbol;Acc:HGNC:24668]
CD177	ENSG00000204936	rs11668974	19	44156638	A	G	-0.239	0.020923	0.04573	3.22e-30	35361	0.00367641	130.474	CD177 molecule [Source:HGNC Symbol;Acc:HGNC:30072]
KLK13	ENSG00000167759	rs11669237	19	51030161	G	C	-0.4217	0.006997	0.3621	1e-200	35352	0.0931737	3632.11	kallikrein related peptidase 13 [Source:HGNC Symbol;Acc:HGNC:6361]
LHB	ENSG00000104826	rs11669977	19	49060867	G	A	-0.1024	0.0101	0.1931	3.73e-24	35377	0.00289718	102.786	luteinizing hormone subunit beta [Source:HGNC Symbol;Acc:HGNC:6584]
GDF15	ENSG00000130513	rs11670016	19	18303365	T	C	-0.1742	0.015374	0.08336	9.26e-30	35349	0.00361885	128.38	growth differentiation factor 15 [Source:HGNC Symbol;Acc:HGNC:30142]
IL10ST	ENSG00000134352	rs116703374	5	54621354	T	C	-0.4253	0.038222	0.01215	9.26e-29	35370	0.00348828	123.805	interleukin 6 cytokine family signal transducer [Source:HGNC Symbol;Acc:HGNC:6021]
LILRB2	ENSG00000131042	rs11670723	19	54759158	C	A	0.2189	0.039449	0.01467	2.874e-08	35372	0.000869725	30.789	leukocyte immunoglobulin like receptor B2 [Source:HGNC Symbol;Acc:HGNC:6606]
LILRB3	ENSG00000204577	rs11670991	19	54240257	A	G	-0.5409	0.018925	0.07137	1.157e-179	35370	0.0225741	816.841	leukocyte immunoglobulin like receptor B3 [Source:HGNC Symbol;Acc:HGNC:6607]
LILRA2	ENSG00000239998	rs11672845	19	54570466	T	C	0.2113	0.012942	0.11986	6.402e-60	35377	0.00747851	266.546	leukocyte immunoglobulin like receptor A2 [Source:HGNC Symbol;Acc:HGNC:6603]
LILRB2	ENSG00000131042	rs11673154	19	54541375	C	G	-0.2038	0.029098	0.02702	2.487e-12	35377	0.00138471	49.0521	leukocyte immunoglobulin like receptor B2 [Source:HGNC Symbol;Acc:HGNC:6606]
PSG5	ENSG00000204941	rs11673647	19	44233356	CTCTGTTTTT	TTCTGTTTTT	0.1548	0.020343	0.04309	2.75e-14	35369	0.00163448	57.9012	pregnancy specific beta-1-glycoprotein 5 [Source:HGNC Symbol;Acc:HGNC:9522]
HGFAC	ENSG00000109758	rs116737061	4	3476143	A	G	-0.4837	0.007008	0.20641	1e-200	35281	0.118964	4763.64	HGF activator [Source:HGNC Symbol;Acc:HGNC:4894]
IL6ST	ENSG00000134352	rs116753755	5	56176013	C	T	-0.1762	0.020373	0.04262	5.2e-18	35361	0.00211086	74.7958	interleukin 6 cytokine family signal transducer [Source:HGNC Symbol;Acc:HGNC:6021]
FCGR2B	ENSG00000072694	rs116769960	1	161277679	T	G	0.7942	0.025213	0.03409	1e-200	35355	0.0272985	992.17	Fc gamma receptor IIb [Source:HGNC Symbol;Acc:HGNC:3618]
CA6	ENSG00000131686	rs116775713	1	8942510	A	C	0.3766	0.023193	0.03922	2.728e-59	35389	0.00739528	263.647	carbonic anhydrase 6 [Source:HGNC Symbol;Acc:HGNC:1380]
ST3GAL6	ENSG00000064225	rs116778313	3	101054306	T	A	0.1068	0.017426	0.0542	8.86e-10	35328	0.0010621	37.5597	ST3 beta-galactoside alpha-2,3-sialyltransferase 6 [Source:HGNC Symbol;Acc:HGNC:18080]
COL6A3	ENSG00000163359	rs11677932	2	237315312	A	G	-0.0691	0.008988	0.29364	1.498e-14	35365	0.00166852	59.1024	collagen type VI alpha 3 chain [Source:HGNC Symbol;Acc:HGNC:2213]
SLIT2	ENSG00000145147	rs116783529	4	19301047	G	T	0.1194	0.016538	0.06549	5.22e-13	35353	0.00147223	52.1216	slit guidance ligand 2 [Source:HGNC Symbol;Acc:HGNC:11086]
FCGR3A	ENSG00000203747	rs116787511	1	161635400	C	G	-0.3815	0.005457	0.31595	1e-200	35351	0.121462	4887.16	Fc gamma receptor IIIa [Source:HGNC Symbol;Acc:HGNC:3619]
SFTPB	ENSG00000168878	rs11678909	2	98359917	C	G	-0.1686	0.029074	0.02179	6.67e-09	35345	0.000950527	33.6264	surfactant protein B [Source:HGNC Symbol;Acc:HGNC:10801]
ERAP2	ENSG00000164308	rs116790552	5	82162095	G	C	-0.1505	0.024084	0.02563	4.132e-10	35341	0.00110372	39.0473	endoplasmic reticulum aminopeptidase 2 [Source:HGNC Symbol;Acc:HGNC:29499]
THBS2	ENSG00000186340	rs116793716	6	31924533	G	T	0.1228	0.022419	0.03536	4.31e-08	35441	0.000845845	30.0013	thrombospondin 2 [Source:HGNC Symbol;Acc:HGNC:11786]
AGFG1	ENSG00000173744	rs11679534	2	227575661	T	C	-0.0965	0.008292	0.35267	2.665e-31	35346	0.00381711	135.429	ArfGAP with FG repeats 1 [Source:HGNC Symbol;Acc:HGNC:5175]
CPN2	ENSG00000178772	rs116803428	3	194617670	A	G	0.2245	0.031788	0.01816	1.637e-12	35281	0.00141173	49.8749	carboxypeptidase N subunit 2 [Source:HGNC Symbol;Acc:HGNC:2313]
NAGK	ENSG00000124357	rs11680831	2	71065392	C	T	-0.1712	0.008221	0.37553	2.65e-96	35353	0.0121182	433.644	N-acetylglucosamine kinase [Source:HGNC Symbol;Acc:HGNC:17174]
BOLA1	ENSG00000178096	rs116812574	1	152116485	A	G	0.4213	0.031708	0.01542	2.755e-40	35365	0.00496717	176.531	bolA family member 1 [Source:HGNC Symbol;Acc:HGNC:24263]
CFHR2	ENSG00000080910	rs116815955	1	196401254	A	G	0.4599	0.014869	0.07011	1e-200	35335	0.0263607	956.618	complement factor H related 2 [Source:HGNC Symbol;Acc:HGNC:4890]
VIT	ENSG00000205221	rs116816240	2	37496733	T	C	-0.2109	0.017472	0.06359	1.51e-33	35363	0.0041033	145.695	vitrin [Source:HGNC Symbol;Acc:HGNC:12697]
GZMA	ENSG00000145649	rs116818570	5	53676913	A	G	-0.2106	0.028417	0.02112	1.25e-13	35366	0.0015506	54.9207	granzyme A [Source:HGNC Symbol;Acc:HGNC:4708]
PLA2G7	ENSG00000146070	rs116824493	6	48287292	T	G	-0.459	0.037994	0.01249	1.33e-33	35359	0.00411061	145.939	phospholipase A2 group VII [Source:HGNC Symbol;Acc:HGNC:9040]
CD8A	ENSG00000153563	rs11682671	2	96683573	GGACAG	GGACAC	-0.0665	0.010639	0.18633	4.092e-10	35363	0.0011036	39.0676	CD8a molecule [Source:HGNC Symbol;Acc:HGNC:1706]
NTNG1	ENSG00000162631	rs116829178	1	90835873	G	C	0.2282	0.032509	0.01812	2.22e-12	35344	0.00139221	49.2719	netrin G1 [Source:HGNC Symbol;Acc:HGNC:23319]
FAIM	ENSG00000158234	rs116831965	3	138337529	A	G	-0.1966	0.029638	0.02101	3.281e-11	35361	0.00124281	43.9992	Fas apoptotic inhibitory molecule [Source:HGNC Symbol;Acc:HGNC:18703]
MICA	ENSG00000204520	rs116834573	6	19239977	A	G	-0.1752	0.027038	0.02555	9.18e-11	35374	0.00118555	41.985	MHC class I polypeptide-related sequence A [Source:HGNC Symbol;Acc:HGNC:7090]
HABP4	ENSG00000130956	rs116836559	9	93102773	G	A	0.2113	0.034163	0.01249	6.21e-10	35345	0.00108116	38.2527	hyaluronan binding protein 4 [Source:HGNC Symbol;Acc:HGNC:17062]
ANGPTL4	ENSG00000167772	rs116843064	19	8364439	A	G	-0.3196	0.02593	0.02426	6.617e-35	35375	0.00427613	151.909	angiopoietin like 4 [Source:HGNC Symbol;Acc:HGNC:16039]
APOC1	ENSG00000130208	rs116843064	19	8364439	A	G	0.1619	0.026512	0.02426	1.018e-09	35375	0.00105306	37.2893	apolipoprotein C1 [Source:HGNC Symbol;Acc:HGNC:607]
RNPEP	ENSG00000176393	rs116853128	1	202130240	CCCCCACTGTCTG	CCCCCCCTGTCTG	-0.1713	0.023861	0.03	7.01e-13	35347	0.00145597	51.5363	arginyl aminopeptidase [Source:HGNC Symbol;Acc:HGNC:10078]
SVEP1	ENSG00000165124	rs116853336	9	110527672	A	T	0.5931	0.0383	0.01237	4.33e-54	35360	0.00673613	239.791	sushi, von Willebrand factor type A, EGF and pentraxin domain containing 1 [Source:HGNC Symbol;Acc:HGNC:15985]
MATN3	ENSG00000132031	rs11685815	2	16793748	G	A	-0.0703	0.008464	0.40348	9.91e-17	35370	0.00194661	68.9818	matrilin 3 [Source:HGNC Symbol;Acc:HGNC:6909]
ALDH2	ENSG00000111275	rs116859940	12	108295526	A	G	-0.2259	0.036833	0.01164	8.616e-10	35374	0.00106222	37.6126	aldehyde dehydrogenase 2 family member [Source:HGNC Symbol;Acc:HGNC:404]
HAGH	ENSG00000063854	rs116869551	16	1826618	T	C	0.2125	0.011765	0.13901	6.29e-73	35321	0.00915183	326.219	hydroxyacylglutathione hydrolase [Source:HGNC Symbol;Acc:HGNC:4805]
NMRAL1	ENSG00000153406	rs116875306	16	4133047	G	T	-0.3217	0.02975	0.01935	2.972e-27	35359	0.00329605	116.924	NmrA like redox sensor 1 [Source:HGNC Symbol;Acc:HGNC:24987]
CPQ	ENSG00000104324	rs116876243	8	101009357	A	G	-0.3972	0.039699	0.0111	1.443e-23	35352	0.00282369	100.1	carboxypeptidase Q [Source:HGNC Symbol;Acc:HGNC:16910]
RET	ENSG00000165731	rs116883658	10	35964729	A	G	-0.1896	0.025074	0.02659	3.98e-14	35338	0.00161542	57.1748	ret proto-oncogene [Source:HGNC Symbol;Acc:HGNC:9967]
CD248	ENSG00000174807	rs116884770	11	66904366	T	C	0.1167	0.019407	0.04934	1.819e-09	35363	0.00102148	36.1577	CD248 molecule [Source:HGNC Symbol;Acc:HGNC:18219]
EPHB6	ENSG00000106123	rs116887927	7	142701560	G	A	0.2209	0.029022	0.02132	2.711e-14	35373	0.00163514	57.9312	EPH receptor B6 [Source:HGNC Symbol;Acc:HGNC:3396]
TXNL4B	ENSG00000140830	rs116891509	16	72071661	T	C	0.2501	0.015269	0.07588	2.66e-60	35375	0.00752711	268.276	thioredoxin like 4B [Source:HGNC Symbol;Acc:HGNC:26041]
C1RL	ENSG00000139178	rs116896271	12	6266273	G	A	-0.3263	0.036782	0.01426	7.234e-19	35380	0.00221943	78.6935	complement C1r subcomponent like [Source:HGNC Symbol;Acc:HGNC:21265]
PCYOX1	ENSG00000116005	rs11689828	2	70429534	G	C	0.179	0.008534	0.42385	1.09e-97	35359	0.0122894	439.923	prenylcysteine oxidase 1 [Source:HGNC Symbol;Acc:HGNC:20588]
ADGRE2	ENSG00000127507	rs116910289	19	14363842	T	C	0.1541	0.018409	0.05915	5.718e-17	35371	0.00197714	70.0681	adhesion G protein-coupled receptor E2 [Source:HGNC Symbol;Acc:HGNC:3337]
ASAH2	ENSG00000188611	rs116910690	10	50506193	T	C	0.2442	0.031461	0.01795	8.359e-15	35353	0.0017013	60.2451	N-acylsphingosine amidohydrolase 2 [Source:HGNC Symbol;Acc:HGNC:18860]
BDNF	ENSG00000176697	rs116911082	11	27452191	C	G	-0.1536	0.027958	0.02301	3.929e-08	35359	0.000852903	30.1818	brain derived neurotrophic factor [Source:HGNC Symbol;Acc:HGNC:1033]
WFIKKN1	ENSG00000127578	rs116914290	16	700179	T	C	0.3123	0.028551	0.01924	7.56e-28	35311	0.00337693	119.64	WAP, follistatin/kazal, immunoglobulin, kunitz and netrin domain containing 1 [Source:HGNC Symbol;Acc:HGNC:30912]
CLEC11A	ENSG00000105472	rs116919905	19	50626403	C	A	0.2059	0.033584	0.01551	8.734e-10	35373	0.00106149	37.5858	C-type lectin domain containing 11A [Source:HGNC Symbol;Acc:HGNC:10576]
CDNF	ENSG00000185267	rs116919909	10	15578815	A	G	-0.1944	0.032243	0.01642	1.647e-09	35365	0.00102684	36.3494	cerebral dopamine neurotrophic factor [Source:HGNC Symbol;Acc:HGNC:24913]
ADAMTSL1	ENSG00000178031	rs116922118	9	18815199	G	A	-0.1647	0.022126	0.03654	9.784e-14	35363	0.00156442	55.406	ADAMTS like 1 [Source:HGNC Symbol;Acc:HGNC:14632]
VWA2	ENSG00000165816	rs116925860	10	115521222	T	C	0.3001	0.039617	0.01117	3.59e-14	35381	0.00161918	57.3778	von Willebrand factor A domain containing 2 [Source:HGNC Symbol;Acc:HGNC:24709]
SCARF1	ENSG00000074660	rs116929249	17	1601496	C	G	-0.226	0.027076	0.02613	7.006e-17	35350	0.001967	69.6664	scavenger receptor class F member 1 [Source:HGNC Symbol;Acc:HGNC:16820]
NAGLU	ENSG00000108784	rs116930878	17	44295837	T	A	0.1731	0.020104	0.03033	7.29e-18	35369	0.00209169	74.1318	N-acetyl-alpha-glucosaminidase [Source:HGNC Symbol;Acc:HGNC:7632]
CFD	ENSG00000197766	rs116940656	19	1368489	T	G	-0.1236	0.020406	0.04498	1.386e-09	35319	0.00103768	36.6857	complement factor D [Source:HGNC Symbol;Acc:HGNC:2771]
MATN3	ENSG00000132031	rs11694634	2	23013591	C	G	0.0495	0.008306	0.43496	2.52e-09	35368	0.00100318	35.5142	matrilin 3 [Source:HGNC Symbol;Acc:HGNC:6909]
NPTX1	ENSG00000171246	rs116946917	17	80350079	A	G	0.1733	0.016172	0.07156	8.58e-27	35381	0.00323513	114.827	neuronal pentraxin 1 [Source:HGNC Symbol;Acc:HGNC:7952]
BPIFB1	ENSG00000125999	rs116955791	20	20406323	C	T	-0.2521	0.028255	0.02166	4.562e-19	35366	0.00224591	79.6032	BPI fold containing family B member 1 [Source:HGNC Symbol;Acc:HGNC:16108]
KLK13	ENSG00000167759	rs116960573	19	51181877	T	G	-0.2765	0.019857	0.05439	4.5e-44	35365	0.00545274	193.882	kallikrein related peptidase 13 [Source:HGNC Symbol;Acc:HGNC:6361]
KIRREL2	ENSG00000126259	rs116962404	19	29427670	A	G	-0.1073	0.019574	0.04792	4.21e-08	35359	0.000849125	30.048	kirre like nephrin family adhesion molecule 2 [Source:HGNC Symbol;Acc:HGNC:18816]
VTN	ENSG00000109072	rs116963549	17	28296989	G	A	0.6527	0.022371	0.03942	3.93e-187	35351	0.0235137	851.2	vitronectin [Source:HGNC Symbol;Acc:HGNC:12724]
FUT8	ENSG00000033170	rs116965662	14	65276952	T	C	0.7923	0.023228	0.03307	1e-200	35358	0.0318572	1163.41	fucosyltransferase 8 [Source:HGNC Symbol;Acc:HGNC:4019]
PKM2	ENSG00000067225	rs116967422	15	70560027	G	C	-0.227	0.039833	0.01134	1.21e-08	35375	0.000917214	32.4744	pyruvate kinase M1/2 [Source:HGNC Symbol;Acc:HGNC:9021]
LBP	ENSG00000129988	rs11696919	20	23047426	C	T	0.102	0.018278	0.06081	2.4e-08	35368	0.000879732	31.14	lipopolysaccharide binding protein [Source:HGNC Symbol;Acc:HGNC:6517]
PGP	ENSG00000184207	rs116977380	16	2213835	T	C	0.4767	0.021505	0.03756	7.19e-109	35319	0.0137215	491.345	phosphoglycolate phosphatase [Source:HGNC Symbol;Acc:HGNC:8909]
FLRT3	ENSG00000125848	rs11698358	20	14514465	G	A	0.6635	0.010124	0.07786	1e-200	35369	0.108288	4294.9	fibronectin leucine rich transmembrane protein 3 [Source:HGNC Symbol;Acc:HGNC:3762]
BPI	ENSG00000101425	rs11698530	20	38310088	A	G	-0.6646	0.021886	0.04185	1e-200	35372	0.0254069	922.069	bactericidal permeability increasing protein [Source:HGNC Symbol;Acc:HGNC:1095]
PGP	ENSG00000184207	rs116986044	16	1348933	A	G	0.1969	0.026796	0.02303	2.01e-13	35317	0.00152653	53.9917	phosphoglycolate phosphatase [Source:HGNC Symbol;Acc:HGNC:8909]
CTSV	ENSG00000136943	rs116989414	9	97494923	T	C	0.1742	0.028998	0.01915	1.886e-09	35346	0.00101995	36.0857	cathepsin V [Source:HGNC Symbol;Acc:HGNC:2538]
ITPA	ENSG00000125877	rs11699626	20	5611851	T	C	-0.1834	0.02648	0.02779	4.33e-12	35370	0.00135437	47.9665	inosine triphosphatase [Source:HGNC Symbol;Acc:HGNC:6176]
TCN2	ENSG00000185339	rs116997758	22	30597849	AGCTCG	CGCTCG	0.5523	0.028213	0.02248	2.47e-85	35365	0.0107201	383.201	transcobalamin 2 [Source:HGNC Symbol;Acc:HGNC:11653]
TEK	ENSG00000120156	rs116998311	9	26213077	G	A	0.1703	0.023932	0.0317	1.11e-12	35361	0.00142997	50.6345	TEK receptor tyrosine kinase [Source:HGNC Symbol;Acc:HGNC:11724]
PGLS	ENSG00000130313	rs117004311	19	17613676	T	C	-0.4674	0.038287	0.01212	2.82e-34	35350	0.00419815	149.022	6-phosphogluconolactonase [Source:HGNC Symbol;Acc:HGNC:8903]
PZP	ENSG00000126838	rs117006594	12	9765670	C	T	-0.3619	0.027883	0.02166	1.6e-38	35387	0.00473797	168.451	PZP alpha-2-macroglobulin like [Source:HGNC Symbol;Acc:HGNC:9750]
PILRA	ENSG00000085514	rs117009535	7	99697392	T	C	-0.193	0.022434	0.03292	7.76e-18	35368	0.00208825	74.0077	paired immunoglobin like type 2 receptor alpha [Source:HGNC Symbol;Acc:HGNC:20396]
C1QTNF1	ENSG00000173921	rs117010051	17	45384420	C	G	-0.2029	0.031601	0.01607	1.356e-10	35364	0.00116438	41.2228	C1q and TNF related 1 [Source:HGNC Symbol;Acc:HGNC:14324]
GRN	ENSG00000030582	rs117010051	17	45384420	C	G	-0.2607	0.031694	0.01607	1.944e-16	35364	0.00190957	67.6555	granulin precursor [Source:HGNC Symbol;Acc:HGNC:4601]
COL18A1	ENSG00000182871	rs11701176	21	45972236	A	G	-0.0597	0.008641	0.34837	4.896e-12	35131	0.00135688	47.7305	collagen type XVIII alpha 1 chain [Source:HGNC Symbol;Acc:HGNC:2195]
GPNMB	ENSG00000136235	rs117012150	7	23779400	A	G	0.1819	0.021998	0.03584	1.351e-16	35372	0.0019293	68.3714	glycoprotein nmb [Source:HGNC Symbol;Acc:HGNC:4462]
ENGASE	ENSG00000167280	rs117014247	17	79086092	T	C	-0.7247	0.028304	0.02247	1.358e-144	35384	0.0181904	655.536	endo-beta-N-acetylglucosaminidase [Source:HGNC Symbol;Acc:HGNC:24622]
A4GALT	ENSG00000128274	rs117018441	22	41157913	T	G	0.1329	0.020668	0.04116	1.273e-10	35373	0.00116755	41.3455	alpha 1,4-galactosyltransferase (P blood group) [Source:HGNC Symbol;Acc:HGNC:18149]
UNC5D	ENSG00000156687	rs117018654	8	36356660	G	A	0.1414	0.023492	0.02976	1.76e-09	35369	0.00102327	36.2272	unc-5 netrin receptor D [Source:HGNC Symbol;Acc:HGNC:18634]
PENK	ENSG00000181195	rs117021828	8	56935313	T	C	0.2771	0.020004	0.04255	1.23e-43	35364	0.00539669	191.873	proenkephalin [Source:HGNC Symbol;Acc:HGNC:8831]
PRG3	ENSG00000156575	rs117024075	11	58448182	A	G	0.1501	0.02655	0.02463	1.57e-08	35368	0.000902879	31.9601	proteoglycan 3, pro eosinophil major basic protein 2 [Source:HGNC Symbol;Acc:HGNC:9363]
PRSS57	ENSG00000185198	rs117024528	19	516934	G	A	-0.2314	0.027935	0.02442	1.2e-16	35310	0.00193949	68.6127	serine protease 57 [Source:HGNC Symbol;Acc:HGNC:31397]
CD300C	ENSG00000167850	rs117027254	17	74437210	T	G	-0.3839	0.0313	0.01691	1.39e-34	35374	0.00423468	150.426	CD300c molecule [Source:HGNC Symbol;Acc:HGNC:19320]
RETN	ENSG00000104918	rs117029024	19	7613602	A	G	-0.5646	0.023973	0.0332	1.21e-122	35373	0.0154386	554.642	resistin [Source:HGNC Symbol;Acc:HGNC:20389]
CBR3	ENSG00000159231	rs117029697	21	34961032	T	C	0.177	0.029416	0.01884	1.776e-09	35375	0.00102244	36.2038	carbonyl reductase 3 [Source:HGNC Symbol;Acc:HGNC:1549]
MIA	ENSG00000261857	rs117030537	19	40590210	T	C	0.3589	0.036035	0.01304	2.28e-23	35374	0.00279639	99.1912	MIA SH3 domain containing [Source:HGNC Symbol;Acc:HGNC:7076]
IFNAR1	ENSG00000142166	rs117031240	21	33222030	A	G	0.1943	0.024637	0.0324	3.11e-15	35379	0.00175494	62.1936	interferon alpha and beta receptor subunit 1 [Source:HGNC Symbol;Acc:HGNC:5432]
DSC2	ENSG00000134755	rs117031963	18	31294391	T	G	0.1984	0.03544	0.01324	2.166e-08	35341	0.000885997	31.338	desmocollin 2 [Source:HGNC Symbol;Acc:HGNC:3036]
FUT5	ENSG00000130383	rs117032075	19	5808717	T	C	-0.8943	0.027067	0.02648	1e-200	35360	0.0299481	1091.6	fucosyltransferase 5 [Source:HGNC Symbol;Acc:HGNC:4016]
ADGRE2	ENSG00000127507	rs117033566	19	15396054	A	G	0.1443	0.024495	0.03088	3.84e-09	35374	0.000980094	34.7019	adhesion G protein-coupled receptor E2 [Source:HGNC Symbol;Acc:HGNC:3337]
PLXNB2	ENSG00000196576	rs11703790	22	50241704	C	T	0.3662	0.012076	0.14367	1e-200	35335	0.0253646	919.53	plexin B2 [Source:HGNC Symbol;Acc:HGNC:9104]
FAM3B	ENSG00000183844	rs117041662	21	41376776	A	G	-0.3842	0.027501	0.02456	2.358e-44	35366	0.00548835	195.161	FAM3 metabolism regulating signaling molecule B [Source:HGNC Symbol;Acc:HGNC:1253]
VOPP1	ENSG00000154978	rs117042408	7	55555698	A	G	-0.2917	0.029687	0.01999	8.725e-23	35339	0.00272459	96.5419	VOPP1 WW domain binding protein [Source:HGNC Symbol;Acc:HGNC:34518]
APOL3	ENSG00000128284	rs11704345	22	36213135	T	C	-0.1198	0.010378	0.2337	7.963e-31	35371	0.00375324	133.248	apolipoprotein L3 [Source:HGNC Symbol;Acc:HGNC:14868]
SCUBE1	ENSG00000159307	rs11704700	22	43216420	T	C	0.0953	0.010376	0.20696	4.14e-20	35373	0.00237914	84.3532	signal peptide, CUB domain and EGF like domain containing 1 [Source:HGNC Symbol;Acc:HGNC:13441]
KREMEN1	ENSG00000183762	rs11704754	22	27281429	A	T	-0.3132	0.037931	0.01398	1.49e-16	35373	0.00192374	68.1758	kringle containing transmembrane protein 1 [Source:HGNC Symbol;Acc:HGNC:17550]
POLI	ENSG00000101751	rs117050326	18	54237200	C	G	-0.2678	0.03126	0.0172	1.06e-17	35348	0.00207194	73.3869	DNA polymerase iota [Source:HGNC Symbol;Acc:HGNC:9182]
SHANK3	ENSG00000251322	rs11705273	22	50756446	C	T	-0.1788	0.018327	0.05587	1.74e-22	35271	0.00269131	95.176	SH3 and multiple ankyrin repeat domains 3 [Source:HGNC Symbol;Acc:HGNC:14294]
CTRB2	ENSG00000168928	rs117069519	16	76979080	T	A	0.1868	0.027612	0.02147	1.331e-11	35360	0.00129266	45.765	chymotrypsinogen B2 [Source:HGNC Symbol;Acc:HGNC:2522]
PLXNC1	ENSG00000136040	rs117077998	12	96605997	G	A	0.1097	0.019429	0.05357	1.64e-08	35360	0.000900759	31.8778	plexin C1 [Source:HGNC Symbol;Acc:HGNC:9106]
PILRA	ENSG00000085514	rs117078492	7	100568974	A	G	-0.3652	0.032001	0.01559	3.63e-30	35368	0.00366883	130.23	paired immunoglobin like type 2 receptor alpha [Source:HGNC Symbol;Acc:HGNC:20396]
HBZ	ENSG00000130656	rs117082297	16	449213	T	C	0.16	0.02119	0.04658	4.32e-14	35319	0.00161164	57.0103	hemoglobin subunit zeta [Source:HGNC Symbol;Acc:HGNC:4835]
CLEC11A	ENSG00000105472	rs117083993	19	50704865	G	A	0.6746	0.021941	0.03589	1e-200	35368	0.0260324	945.269	C-type lectin domain containing 11A [Source:HGNC Symbol;Acc:HGNC:10576]
TIMP4	ENSG00000157150	rs11708734	3	12901652	A	G	-0.1543	0.01658	0.0686	1.32e-20	35369	0.00244274	86.6041	TIMP metallopeptidase inhibitor 4 [Source:HGNC Symbol;Acc:HGNC:11823]
ESAM	ENSG00000149564	rs117102510	11	125105075	C	T	-0.3022	0.025439	0.02677	1.516e-32	35369	0.00397408	141.112	endothelial cell adhesion molecule [Source:HGNC Symbol;Acc:HGNC:17474]
GP1BA	ENSG00000185245	rs117107082	17	4841942	T	C	-0.1759	0.025927	0.02592	1.165e-11	35379	0.00129932	46.0259	glycoprotein Ib platelet subunit alpha [Source:HGNC Symbol;Acc:HGNC:4439]
PILRA	ENSG00000085514	rs117117117	7	81902825	C	G	-0.1277	0.019205	0.04558	2.94e-11	35347	0.00124927	44.2108	paired immunoglobin like type 2 receptor alpha [Source:HGNC Symbol;Acc:HGNC:20396]
CEL	ENSG00000170835	rs117119759	9	133345313	A	G	0.2993	0.023337	0.03561	1.189e-37	35371	0.00462872	164.475	carboxyl ester lipase [Source:HGNC Symbol;Acc:HGNC:1848]
CLEC11A	ENSG00000105472	rs117120439	19	50684017	T	C	0.2075	0.0259	0.02726	1.132e-15	35369	0.00181145	64.1818	C-type lectin domain containing 11A [Source:HGNC Symbol;Acc:HGNC:10576]
PILRA	ENSG00000085514	rs117123505	7	100825098	T	C	-0.3964	0.024629	0.02631	2.78e-58	35369	0.00727079	259.029	paired immunoglobin like type 2 receptor alpha [Source:HGNC Symbol;Acc:HGNC:20396]
APRT	ENSG00000198931	rs117132636	16	87472118	C	G	-0.185	0.025533	0.02609	4.306e-13	35318	0.00148422	52.4947	adenine phosphoribosyltransferase [Source:HGNC Symbol;Acc:HGNC:626]
CLEC4G	ENSG00000182566	rs117133715	19	7736670	CCTTT	CCTTC	0.2029	0.015715	0.0746	3.879e-38	35357	0.00469264	166.69	C-type lectin domain family 4 member G [Source:HGNC Symbol;Acc:HGNC:24591]
EVL	ENSG00000196405	rs117136557	14	99822278	C	T	0.1671	0.021457	0.0354	6.822e-15	35373	0.00171159	60.6443	Enah/Vasp-like [Source:HGNC Symbol;Acc:HGNC:20234]
CLEC11A	ENSG00000105472	rs117143947	19	50300994	A	G	0.1803	0.02885	0.02207	4.116e-10	35373	0.00110293	39.0549	C-type lectin domain containing 11A [Source:HGNC Symbol;Acc:HGNC:10576]
PGP	ENSG00000184207	rs117145260	16	2353926	T	C	0.1405	0.023136	0.03275	1.26e-09	35318	0.0010431	36.8767	phosphoglycolate phosphatase [Source:HGNC Symbol;Acc:HGNC:8909]
SAA4	ENSG00000148965	rs117147437	11	17943896	A	G	1.1372	0.017098	0.03847	1e-200	35387	0.111118	4423.42	serum amyloid A4, constitutive [Source:HGNC Symbol;Acc:HGNC:10516]
SIRPB1	ENSG00000101307	rs117149764	20	2044443	C	T	-0.3423	0.03354	0.01745	1.87e-24	35375	0.00293572	104.151	signal regulatory protein beta 1 [Source:HGNC Symbol;Acc:HGNC:15928]
ENPP7	ENSG00000182156	rs117151992	17	79021540	A	T	0.2735	0.038652	0.01274	1.485e-12	35385	0.00141298	50.0664	ectonucleotide pyrophosphatase/phosphodiesterase 7 [Source:HGNC Symbol;Acc:HGNC:23764]
TDGF1	ENSG00000241186	rs11715209	3	60137863	G	A	-0.0627	0.010118	0.20551	5.76e-10	35371	0.00108449	38.3991	teratocarcinoma-derived growth factor 1 [Source:HGNC Symbol;Acc:HGNC:11701]
PLG	ENSG00000122194	rs117152889	6	160292969	C	T	0.1428	0.017866	0.05679	1.32e-15	35390	0.00180193	63.8818	plasminogen [Source:HGNC Symbol;Acc:HGNC:9071]
MST1	ENSG00000173531	rs11715674	3	60894194	C	T	-0.0664	0.009814	0.2239	1.33e-11	35361	0.00129288	45.7741	macrophage stimulating 1 [Source:HGNC Symbol;Acc:HGNC:7380]
FETUB	ENSG00000090512	rs11716033	3	186659925	C	G	0.3449	0.011931	0.13904	9.348e-184	35368	0.0230824	835.619	fetuin B [Source:HGNC Symbol;Acc:HGNC:3658]
VNN2	ENSG00000112303	rs117161286	6	133666913	A	G	-0.215	0.022215	0.04002	3.74e-22	35369	0.00264127	93.6612	vanin 2 [Source:HGNC Symbol;Acc:HGNC:12706]
CD300A	ENSG00000167851	rs117162506	17	75176080	A	G	-0.3234	0.028783	0.02242	2.722e-29	35381	0.00355542	126.236	CD300a molecule [Source:HGNC Symbol;Acc:HGNC:19319]
FTCD	ENSG00000160282	rs117167824	21	46050581	A	G	-0.2192	0.039726	0.01035	3.434e-08	34807	0.000873947	30.4443	formimidoyltransferase cyclodeaminase [Source:HGNC Symbol;Acc:HGNC:3974]
PRSS3	ENSG00000010438	rs117173455	9	34535002	A	G	0.2847	0.032366	0.0165	1.42e-18	35350	0.00218403	77.3699	serine protease 3 [Source:HGNC Symbol;Acc:HGNC:9486]
INHBC	ENSG00000175189	rs117176626	12	58091429	A	G	-0.6443	0.024731	0.02982	1.27e-149	35365	0.0188306	678.685	inhibin subunit beta C [Source:HGNC Symbol;Acc:HGNC:6068]
FUT8	ENSG00000033170	rs117180235	14	70709243	A	G	0.2201	0.033867	0.01462	8.089e-11	35361	0.00119301	42.234	fucosyltransferase 8 [Source:HGNC Symbol;Acc:HGNC:4019]
CTRB2	ENSG00000168928	rs117187218	16	73538219	T	C	0.161	0.024092	0.03053	2.344e-11	35363	0.00126127	44.6562	chymotrypsinogen B2 [Source:HGNC Symbol;Acc:HGNC:2522]
GFRA2	ENSG00000168546	rs117190054	8	21952486	G	C	-0.2103	0.027654	0.02619	2.856e-14	35376	0.00163209	57.828	GDNF family receptor alpha 2 [Source:HGNC Symbol;Acc:HGNC:4244]
APOA1	ENSG00000118137	rs117192879	11	116283303	T	C	-0.4263	0.023138	0.03114	8.458e-76	35375	0.00950463	339.433	apolipoprotein A1 [Source:HGNC Symbol;Acc:HGNC:600]
ALCAM	ENSG00000170017	rs11719305	3	105596619	T	A	0.1193	0.015681	0.07492	2.782e-14	35325	0.00163584	57.8774	activated leukocyte cell adhesion molecule [Source:HGNC Symbol;Acc:HGNC:400]
MAPK3	ENSG00000102882	rs117198781	16	28512616	A	C	0.1047	0.017046	0.05929	8.13e-10	35386	0.00106501	37.7245	mitogen-activated protein kinase 3 [Source:HGNC Symbol;Acc:HGNC:6877]
PSG9	ENSG00000183668	rs117199551	19	41956501	A	G	0.1367	0.018935	0.04404	5.22e-13	35370	0.0014714	52.1173	pregnancy specific beta-1-glycoprotein 9 [Source:HGNC Symbol;Acc:HGNC:9526]
LRRN1	ENSG00000175928	rs11720167	3	165768357	G	T	0.134	0.010955	0.19032	2.099e-34	35330	0.00421702	149.61	leucine rich repeat neuronal 1 [Source:HGNC Symbol;Acc:HGNC:20980]
CBR3	ENSG00000159231	rs117203477	21	34662953	T	C	0.1696	0.023724	0.03061	8.747e-13	35381	0.00144238	51.1036	carbonyl reductase 3 [Source:HGNC Symbol;Acc:HGNC:1549]
PLOD3	ENSG00000106397	rs117207573	7	105592862	A	G	-0.1832	0.033025	0.01519	2.902e-08	35346	0.000869855	30.7709	procollagen-lysine,2-oxoglutarate 5-dioxygenase 3 [Source:HGNC Symbol;Acc:HGNC:9083]
SMPD1	ENSG00000166311	rs117210486	11	6400929	T	G	-0.2693	0.023341	0.03233	8.51e-31	35365	0.00374998	133.11	sphingomyelin phosphodiesterase 1 [Source:HGNC Symbol;Acc:HGNC:11120]
RNASE6	ENSG00000169413	rs117219627	14	20957508	G	A	0.4068	0.022353	0.03999	5.26e-74	35342	0.00928428	331.181	ribonuclease A family member k6 [Source:HGNC Symbol;Acc:HGNC:10048]
LRP10	ENSG00000197324	rs117221168	14	22937095	A	G	0.1926	0.018943	0.04753	2.779e-24	35379	0.00291342	103.369	LDL receptor related protein 10 [Source:HGNC Symbol;Acc:HGNC:14553]
SVEP1	ENSG00000165124	rs117223414	9	108819737	A	G	0.4052	0.04037	0.01125	1.05e-23	35356	0.00284133	100.739	sushi, von Willebrand factor type A, EGF and pentraxin domain containing 1 [Source:HGNC Symbol;Acc:HGNC:15985]
SVEP1	ENSG00000165124	rs117223414	9	108819737	A	G	0.3476	0.040292	0.01125	6.3e-18	35356	0.00210061	74.4213	sushi, von Willebrand factor type A, EGF and pentraxin domain containing 1 [Source:HGNC Symbol;Acc:HGNC:15985]
KIRREL2	ENSG00000126259	rs117240178	19	36865163	T	C	-0.8229	0.03236	0.01807	1.19e-142	35377	0.017951	646.625	kirre like nephrin family adhesion molecule 2 [Source:HGNC Symbol;Acc:HGNC:18816]
GP1BA	ENSG00000185245	rs117240565	17	5788807	A	G	-0.1331	0.020389	0.04322	6.658e-11	35377	0.00120315	42.6128	glycoprotein Ib platelet subunit alpha [Source:HGNC Symbol;Acc:HGNC:4439]
SEMA6B	ENSG00000167680	rs117241334	19	48633205	A	C	0.302	0.03103	0.01792	2.19e-22	35376	0.00267043	94.7165	semaphorin 6B [Source:HGNC Symbol;Acc:HGNC:10739]
TAPBPL	ENSG00000139192	rs117244485	12	6686246	C	T	-0.4774	0.026953	0.02438	3.37e-70	35388	0.00878742	313.708	TAP binding protein like [Source:HGNC Symbol;Acc:HGNC:30683]
SIRPB1	ENSG00000101307	rs117245515	20	2676365	T	C	0.2608	0.030915	0.02172	3.29e-17	35380	0.00200746	71.1627	signal regulatory protein beta 1 [Source:HGNC Symbol;Acc:HGNC:15928]
CD109	ENSG00000156535	rs117247182	6	86028658	C	A	-0.1248	0.021333	0.03678	4.909e-09	35346	0.000967308	34.2216	CD109 molecule [Source:HGNC Symbol;Acc:HGNC:21685]
BPIFB1	ENSG00000125999	rs117258330	20	33303949	C	T	-1.0193	0.033599	0.01488	1e-200	35364	0.0253648	920.294	BPI fold containing family B member 1 [Source:HGNC Symbol;Acc:HGNC:16108]
CHKB	ENSG00000100288	rs117265627	22	50278051	T	C	-0.1796	0.021587	0.03607	8.823e-17	35334	0.00195517	69.2155	choline kinase beta [Source:HGNC Symbol;Acc:HGNC:1938]
SEMA4D	ENSG00000187764	rs117268309	9	88295641	A	C	-0.288	0.029026	0.01989	3.34e-23	35350	0.00277724	98.4433	semaphorin 4D [Source:HGNC Symbol;Acc:HGNC:10732]
FABP2	ENSG00000145384	rs11726993	4	119025634	G	C	-0.3329	0.009925	0.17561	1e-200	35351	0.0308432	1124.97	fatty acid binding protein 2 [Source:HGNC Symbol;Acc:HGNC:3556]
CTRB2	ENSG00000168928	rs117274901	16	74943388	T	C	0.5364	0.034013	0.01497	4.969e-56	35363	0.00698385	248.693	chymotrypsinogen B2 [Source:HGNC Symbol;Acc:HGNC:2522]
HHIP	ENSG00000164161	rs11727676	4	144737912	C	T	0.2352	0.013296	0.10368	5.05e-70	35350	0.00877437	312.902	hedgehog interacting protein [Source:HGNC Symbol;Acc:HGNC:14866]
SERPING1	ENSG00000149131	rs117279020	11	44673579	A	G	-0.0953	0.012972	0.12057	2.03e-13	35368	0.0015237	53.9694	serpin family G member 1 [Source:HGNC Symbol;Acc:HGNC:1228]
ART3	ENSG00000156219	rs11728135	4	76482601	C	T	-0.0937	0.013862	0.10155	1.387e-11	35356	0.00129063	45.6881	ADP-ribosyltransferase 3 (inactive) [Source:HGNC Symbol;Acc:HGNC:725]
NAAA	ENSG00000138744	rs11728135	4	76482601	C	T	0.1027	0.013296	0.10155	1.13e-14	35356	0.00168463	59.6588	N-acylethanolamine acid amidase [Source:HGNC Symbol;Acc:HGNC:736]
SIRPB1	ENSG00000101307	rs117284274	20	1616224	T	G	-0.8836	0.013227	0.04172	1e-200	35374	0.112023	4462.36	signal regulatory protein beta 1 [Source:HGNC Symbol;Acc:HGNC:15928]
CXCL11	ENSG00000169248	rs11729174	4	75626583	T	C	-0.0571	0.009394	0.24336	1.216e-09	35354	0.00104395	36.9442	C-X-C motif chemokine ligand 11 [Source:HGNC Symbol;Acc:HGNC:10638]
LGALS3	ENSG00000131981	rs117293406	14	55518770	G	A	-0.2128	0.023276	0.03277	6.11e-20	35360	0.00235825	83.5799	galectin 3 [Source:HGNC Symbol;Acc:HGNC:6563]
HPGDS	ENSG00000163106	rs11729397	4	94160524	A	G	-0.259	0.013109	0.10547	6.88e-87	35334	0.0109269	390.333	hematopoietic prostaglandin D synthase [Source:HGNC Symbol;Acc:HGNC:17890]
SWAP70	ENSG00000133789	rs117295257	11	9817559	C	T	0.2144	0.028894	0.01981	1.17e-13	35368	0.00155435	55.0566	switching B cell complex subunit SWAP70 [Source:HGNC Symbol;Acc:HGNC:17070]
PYGL	ENSG00000100504	rs117296551	14	38189169	T	A	-0.1484	0.026262	0.02211	1.6e-08	35355	0.000902338	31.9292	glycogen phosphorylase L [Source:HGNC Symbol;Acc:HGNC:9725]
HSPB1	ENSG00000106211	rs117296956	7	77220299	A	G	-0.2958	0.024674	0.02756	4.09e-33	35342	0.00405008	143.712	heat shock protein family B (small) member 1 [Source:HGNC Symbol;Acc:HGNC:5246]
POFUT1	ENSG00000101346	rs117296985	20	24395492	T	C	0.1115	0.016478	0.06553	1.32e-11	35364	0.00129306	45.7843	protein O-fucosyltransferase 1 [Source:HGNC Symbol;Acc:HGNC:14988]
PLEKHA7	ENSG00000166689	rs117300835	11	15097429	A	G	0.3432	0.038973	0.01085	1.3e-18	35359	0.00218834	77.5429	pleckstrin homology domain containing A7 [Source:HGNC Symbol;Acc:HGNC:27049]
COCH	ENSG00000100473	rs117309559	14	30561098	G	A	0.4934	0.026153	0.02722	2.182e-79	35362	0.00996481	355.902	cochlin [Source:HGNC Symbol;Acc:HGNC:2180]
CTRB2	ENSG00000168928	rs117323918	16	77851019	G	A	0.1831	0.023124	0.03317	2.411e-15	35360	0.00176998	62.694	chymotrypsinogen B2 [Source:HGNC Symbol;Acc:HGNC:2522]
INHBC	ENSG00000175189	rs117325986	12	56603971	T	C	-0.7239	0.02176	0.03741	1e-200	35369	0.0303414	1106.66	inhibin subunit beta C [Source:HGNC Symbol;Acc:HGNC:6068]
LRP4	ENSG00000134569	rs117326158	11	49208285	T	C	0.2328	0.037716	0.01247	6.72e-10	35363	0.00107621	38.0969	LDL receptor related protein 4 [Source:HGNC Symbol;Acc:HGNC:6696]
CPA4	ENSG00000128510	rs117327347	7	130665441	G	C	-0.5958	0.017471	0.06002	1e-200	35356	0.0318454	1162.9	carboxypeptidase A4 [Source:HGNC Symbol;Acc:HGNC:15740]
HPSE	ENSG00000173083	rs11732892	4	83309860	AAAATTTTTTTTA	TAAATTTTTTTTA	0.133	0.009597	0.22241	1.13e-43	35360	0.00540216	192.047	heparanase [Source:HGNC Symbol;Acc:HGNC:5164]
FLRT3	ENSG00000125848	rs117333363	20	14917184	G	C	0.2814	0.040524	0.01008	3.809e-12	35369	0.00136147	48.2169	fibronectin leucine rich transmembrane protein 3 [Source:HGNC Symbol;Acc:HGNC:3762]
CD36	ENSG00000135218	rs117334659	7	79955069	T	C	-0.1375	0.021725	0.03782	2.468e-10	35347	0.00113199	40.0554	CD36 molecule [Source:HGNC Symbol;Acc:HGNC:1663]
MRC2	ENSG00000011028	rs117336153	17	64662843	T	C	0.1836	0.024499	0.02964	6.68e-14	35363	0.00158566	56.1596	mannose receptor C type 2 [Source:HGNC Symbol;Acc:HGNC:16875]
NT5C3L	ENSG00000141698	rs117342079	17	41976920	A	G	0.3309	0.036641	0.01258	1.7e-19	35387	0.0022994	81.552	5'-nucleotidase, cytosolic IIIB [Source:HGNC Symbol;Acc:HGNC:28300]
MMP1	ENSG00000196611	rs117342740	11	103409586	T	C	0.2558	0.032132	0.01843	1.71e-15	35364	0.0017889	63.3725	matrix metallopeptidase 1 [Source:HGNC Symbol;Acc:HGNC:7155]
BPI	ENSG00000101425	rs117353696	20	38358775	T	G	-0.2451	0.02991	0.02298	2.517e-16	35375	0.00189467	67.1474	bactericidal permeability increasing protein [Source:HGNC Symbol;Acc:HGNC:1095]
LRP4	ENSG00000134569	rs117354805	11	58473110	G	A	0.2077	0.031552	0.01773	4.62e-11	35368	0.00122371	43.3306	LDL receptor related protein 4 [Source:HGNC Symbol;Acc:HGNC:6696]
PSG7	ENSG00000221878	rs117356953	19	42857704	G	A	0.1419	0.01098	0.14487	3.34e-38	35366	0.00470033	167.007	pregnancy specific beta-1-glycoprotein 7 [Source:HGNC Symbol;Acc:HGNC:9524]
PNLIP	ENSG00000175535	rs117358628	10	114405350	A	G	-0.2364	0.039163	0.01089	1.58e-09	35382	0.00102876	36.435	pancreatic lipase [Source:HGNC Symbol;Acc:HGNC:9155]
VWA2	ENSG00000165816	rs117358628	10	114405350	A	G	-0.3318	0.03959	0.01089	5.25e-17	35382	0.00198124	70.2356	von Willebrand factor A domain containing 2 [Source:HGNC Symbol;Acc:HGNC:24709]
SERPING1	ENSG00000149131	rs117358897	11	58533842	CAGAAAGAAAAAAAAAAGC	CGGAAAGAAAAAAAAAAGC	0.207	0.027328	0.02395	3.6e-14	35368	0.00161961	57.3721	serpin family G member 1 [Source:HGNC Symbol;Acc:HGNC:1228]
A1BG	ENSG00000121410	rs117374109	19	57186557	G	C	-0.3313	0.030683	0.01845	3.543e-27	35171	0.00330389	116.58	alpha-1-B glycoprotein [Source:HGNC Symbol;Acc:HGNC:5]
TMEM132B	ENSG00000139364	rs117375431	12	129510980	A	G	0.1401	0.017704	0.05758	2.5e-15	35386	0.00176658	62.6194	transmembrane protein 132B [Source:HGNC Symbol;Acc:HGNC:29397]
LRIG3	ENSG00000139263	rs117378724	12	54908022	G	C	-0.1663	0.029696	0.0197	2.14e-08	35375	0.000885742	31.3591	leucine rich repeats and immunoglobulin like domains 3 [Source:HGNC Symbol;Acc:HGNC:30991]
CMBL	ENSG00000164237	rs11738033	5	10311229	A	G	0.0651	0.008013	0.4782	4.51e-16	35364	0.00186295	66.0005	carboxymethylenebutenolidase homolog [Source:HGNC Symbol;Acc:HGNC:25090]
INHBC	ENSG00000175189	rs117385498	12	55620522	TAAAGGAAC	GAAAGGAAC	0.26	0.029966	0.02214	4.08e-18	35380	0.00212328	75.2774	inhibin subunit beta C [Source:HGNC Symbol;Acc:HGNC:6068]
SIGLEC12	ENSG00000254521	rs117391293	19	52445049	G	A	0.2591	0.0347	0.0146	8.22e-14	35365	0.00157405	55.7508	sialic acid binding Ig like lectin 12 [Source:HGNC Symbol;Acc:HGNC:15482]
CRHBP	ENSG00000145708	rs11739254	5	75120891	G	A	-0.1347	0.023255	0.03522	6.94e-09	35364	0.000947827	33.5489	corticotropin releasing hormone binding protein [Source:HGNC Symbol;Acc:HGNC:2356]
TFF1	ENSG00000160182	rs117396825	21	42389187	C	T	0.4401	0.035395	0.01462	1.71e-35	35333	0.00435654	154.595	trefoil factor 1 [Source:HGNC Symbol;Acc:HGNC:11755]
CA10	ENSG00000154975	rs117399000	17	52136371	A	G	-0.5585	0.025551	0.02683	6.546e-106	35360	0.0133318	477.756	carbonic anhydrase 10 [Source:HGNC Symbol;Acc:HGNC:1369]
SEMA5A	ENSG00000112902	rs11740334	5	8065019	T	C	-0.1576	0.023536	0.03517	2.14e-11	35365	0.00126626	44.8356	semaphorin 5A [Source:HGNC Symbol;Acc:HGNC:10736]
GM2A	ENSG00000196743	rs11740355	5	150134063	G	T	0.0954	0.013519	0.10807	1.703e-12	35355	0.00140652	49.7947	ganglioside GM2 activator [Source:HGNC Symbol;Acc:HGNC:4367]
KPNA2	ENSG00000182481	rs117405202	17	57782856	A	G	-0.3691	0.041954	0.01005	1.4e-18	35367	0.0021837	77.3957	karyopherin subunit alpha 2 [Source:HGNC Symbol;Acc:HGNC:6395]
MPO	ENSG00000005381	rs117405202	17	57782856	A	G	-0.4146	0.042407	0.01005	1.42e-22	35367	0.00269534	95.5782	myeloperoxidase [Source:HGNC Symbol;Acc:HGNC:7218]
FLT4	ENSG00000037280	rs11740644	5	180691443	G	A	0.0536	0.008927	0.27343	1.922e-09	35327	0.00101946	36.0491	fms related receptor tyrosine kinase 4 [Source:HGNC Symbol;Acc:HGNC:3767]
LILRA4	ENSG00000239961	rs117408808	19	54219540	A	G	0.1148	0.019142	0.05467	2.007e-09	35369	0.00101589	35.9654	leukocyte immunoglobulin like receptor A4 [Source:HGNC Symbol;Acc:HGNC:15503]
LRP10	ENSG00000197324	rs117411993	14	23165687	C	T	-0.2433	0.037058	0.0127	5.192e-11	35377	0.00121694	43.1018	LDL receptor related protein 10 [Source:HGNC Symbol;Acc:HGNC:14553]
MRC1	ENSG00000260314	rs117412763	10	18719380	A	G	0.1497	0.023769	0.03033	3.01e-10	35356	0.00112065	39.6641	mannose receptor C-type 1 [Source:HGNC Symbol;Acc:HGNC:7228]
CTRB1	ENSG00000168925	rs117414814	16	74809009	A	C	-0.1587	0.021399	0.03741	1.205e-13	35366	0.00155277	54.9974	chymotrypsinogen B1 [Source:HGNC Symbol;Acc:HGNC:2521]
SCGB3A1	ENSG00000161055	rs11741572	5	52073151	G	A	-0.0451	0.008116	0.48056	2.75e-08	35363	0.000872451	30.8777	secretoglobin family 3A member 1 [Source:HGNC Symbol;Acc:HGNC:18384]
MMAB	ENSG00000139428	rs117415952	12	108530719	A	G	-0.0933	0.016222	0.06304	8.85e-09	35375	0.000934226	33.0773	metabolism of cobalamin associated B [Source:HGNC Symbol;Acc:HGNC:19331]
UCMA	ENSG00000165623	rs117415981	10	13662315	A	G	-0.1538	0.025914	0.02671	2.94e-09	35367	0.000994977	35.2224	upper zone of growth plate and cartilage matrix associated [Source:HGNC Symbol;Acc:HGNC:25205]
TCN1	ENSG00000134827	rs117419973	11	66844795	C	G	-0.1677	0.029302	0.02087	1.05e-08	35363	0.000925381	32.7527	transcobalamin 1 [Source:HGNC Symbol;Acc:HGNC:11652]
LILRB2	ENSG00000131042	rs117421142	19	54252383	G	A	0.2403	0.031086	0.02216	1.074e-14	35370	0.00168659	59.7521	leukocyte immunoglobulin like receptor B2 [Source:HGNC Symbol;Acc:HGNC:6606]
SHMT1	ENSG00000176974	rs117430595	17	15481707	A	G	-0.1986	0.026051	0.02542	2.467e-14	35347	0.00164151	58.1146	serine hydroxymethyltransferase 1 [Source:HGNC Symbol;Acc:HGNC:10850]
PDCD5	ENSG00000105185	rs117432447	19	32446540	CTATCAATCAAAAG	GTATCAATCAAAAG	-0.1373	0.0217	0.03723	2.5e-10	35360	0.00113088	40.0311	programmed cell death 5 [Source:HGNC Symbol;Acc:HGNC:8764]
ARSB	ENSG00000113273	rs11743362	5	78880898	A	G	-0.1293	0.007782	0.49507	5.369e-62	35357	0.0077475	276.051	arylsulfatase B [Source:HGNC Symbol;Acc:HGNC:714]
CHKB	ENSG00000100288	rs117438528	22	49757432	A	C	-0.1863	0.024218	0.02927	1.441e-14	35335	0.00167193	59.1731	choline kinase beta [Source:HGNC Symbol;Acc:HGNC:1938]
TAPBPL	ENSG00000139192	rs117443665	12	5686769	A	G	-0.1271	0.023136	0.03543	3.94e-08	35383	0.000852216	30.178	TAP binding protein like [Source:HGNC Symbol;Acc:HGNC:30683]
PLG	ENSG00000122194	rs117444691	6	161339452	T	C	-0.1159	0.020386	0.04289	1.31e-08	35384	0.00091264	32.3205	plasminogen [Source:HGNC Symbol;Acc:HGNC:9071]
CTRB2	ENSG00000168928	rs117445981	16	78376897	T	C	0.1455	0.025671	0.02485	1.446e-08	35366	0.000907528	32.123	chymotrypsinogen B2 [Source:HGNC Symbol;Acc:HGNC:2522]
TEK	ENSG00000120156	rs117446824	9	133781764	A	G	0.1013	0.015919	0.07195	1.97e-10	35372	0.00114349	40.4914	TEK receptor tyrosine kinase [Source:HGNC Symbol;Acc:HGNC:11724]
TMEM132A	ENSG00000006118	rs117456719	11	55220003	T	A	-0.1762	0.028514	0.02012	6.44e-10	35363	0.00107864	38.1831	transmembrane protein 132A [Source:HGNC Symbol;Acc:HGNC:31092]
TPST1	ENSG00000169902	rs117456949	7	67127143	T	A	0.3081	0.02663	0.02625	5.87e-31	35357	0.00377159	133.849	tyrosylprotein sulfotransferase 1 [Source:HGNC Symbol;Acc:HGNC:12020]
CBLN1	ENSG00000102924	rs117462763	16	31853896	A	C	-0.3514	0.01735	0.07065	3.28e-91	35363	0.0114669	410.185	cerebellin 1 precursor [Source:HGNC Symbol;Acc:HGNC:1543]
CNTNAP2	ENSG00000174469	rs117462905	7	146788809	C	A	0.2843	0.028828	0.01987	6.08e-23	35372	0.00274203	97.2524	contactin associated protein 2 [Source:HGNC Symbol;Acc:HGNC:13830]
CHRDL2	ENSG00000054938	rs117464057	11	74539707	C	T	-0.1449	0.024897	0.02748	5.882e-09	35371	0.000956709	33.8702	chordin like 2 [Source:HGNC Symbol;Acc:HGNC:24168]
PILRA	ENSG00000085514	rs117466579	7	85686314	C	A	0.167	0.029858	0.01834	2.23e-08	35337	0.000884499	31.2815	paired immunoglobin like type 2 receptor alpha [Source:HGNC Symbol;Acc:HGNC:20396]
SCGB3A1	ENSG00000161055	rs11747035	5	101180402	G	A	-0.045	0.008078	0.47037	2.54e-08	35348	0.000877145	31.0308	secretoglobin family 3A member 1 [Source:HGNC Symbol;Acc:HGNC:18384]
CA1	ENSG00000133742	rs117472412	8	88927511	A	G	-0.1254	0.022784	0.03317	3.714e-08	35348	0.000856245	30.2908	carbonic anhydrase 1 [Source:HGNC Symbol;Acc:HGNC:1368]
PSG3	ENSG00000221826	rs117473000	19	43711950	A	G	0.2973	0.030086	0.0178	5e-23	35367	0.00275337	97.6419	pregnancy specific beta-1-glycoprotein 3 [Source:HGNC Symbol;Acc:HGNC:9520]
B4GALT6	ENSG00000118276	rs117474269	18	44999000	A	G	0.1515	0.024128	0.03106	3.408e-10	35334	0.00111457	39.4238	beta-1,4-galactosyltransferase 6 [Source:HGNC Symbol;Acc:HGNC:929]
SEMA4D	ENSG00000187764	rs117475749	9	88976303	GTAAA	GTAAG	-0.6996	0.02224	0.03457	1e-200	35364	0.0272197	989.476	semaphorin 4D [Source:HGNC Symbol;Acc:HGNC:10732]
PLTP	ENSG00000100979	rs117479286	20	45970648	T	A	-0.4131	0.022038	0.03899	2.12e-78	35370	0.00983644	351.351	phospholipid transfer protein [Source:HGNC Symbol;Acc:HGNC:9093]
LILRB3	ENSG00000204577	rs117480526	19	53290945	A	G	0.2602	0.038156	0.01692	9.143e-12	35380	0.00131269	46.5012	leukocyte immunoglobulin like receptor B3 [Source:HGNC Symbol;Acc:HGNC:6607]
PDGFRL	ENSG00000104213	rs117482439	8	17573051	A	G	-0.6708	0.015153	0.05156	1e-200	35373	0.0524928	1959.59	platelet derived growth factor receptor like [Source:HGNC Symbol;Acc:HGNC:8805]
NT5C3L	ENSG00000141698	rs117483229	17	41513382	G	A	-0.1088	0.01875	0.04794	6.53e-09	35380	0.000950789	33.669	5'-nucleotidase, cytosolic IIIB [Source:HGNC Symbol;Acc:HGNC:28300]
TPSAB1	ENSG00000172236	rs117492134	16	1279752	A	G	0.145	0.024581	0.03467	3.66e-09	35316	0.000984323	34.7946	tryptase alpha/beta 1 [Source:HGNC Symbol;Acc:HGNC:12019]
SIGLEC6	ENSG00000105492	rs117496758	19	51303082	A	G	-0.1638	0.019036	0.05174	7.65e-18	35381	0.00208833	74.0375	sialic acid binding Ig like lectin 6 [Source:HGNC Symbol;Acc:HGNC:10875]
SIRPA	ENSG00000198053	rs117498650	20	1261750	A	G	0.3468	0.034805	0.01929	2.19e-23	35373	0.00279889	99.2774	signal regulatory protein alpha [Source:HGNC Symbol;Acc:HGNC:9662]
ENGASE	ENSG00000167280	rs117502073	17	79077819	A	G	-0.9831	0.017534	0.03823	1e-200	35384	0.0815945	3143.47	endo-beta-N-acetylglucosaminidase [Source:HGNC Symbol;Acc:HGNC:24622]
RNF8	ENSG00000112130	rs11751024	6	32618459	A	C	0.0667	0.008174	0.39789	3.363e-16	35439	0.00187536	66.5822	ring finger protein 8 [Source:HGNC Symbol;Acc:HGNC:10071]
MTHFD1	ENSG00000100714	rs117510947	14	63611269	A	G	-0.1189	0.020281	0.04159	4.55e-09	35346	0.000971455	34.3685	methylenetetrahydrofolate dehydrogenase, cyclohydrolase and formyltetrahydrofolate synthetase 1 [Source:HGNC Symbol;Acc:HGNC:7432]
IL17RA	ENSG00000177663	rs117511368	22	16943970	T	C	0.6446	0.028294	0.02868	6.88e-115	35335	0.0144762	519	interleukin 17 receptor A [Source:HGNC Symbol;Acc:HGNC:5985]
PLG	ENSG00000122194	rs11751347	6	160671406	T	C	-0.3754	0.015346	0.07953	3.68e-132	35388	0.0166288	598.375	plasminogen [Source:HGNC Symbol;Acc:HGNC:9071]
PLG	ENSG00000122194	rs11751347	6	160671406	T	C	-0.3313	0.015111	0.07953	1.51e-106	35388	0.0134011	480.653	plasminogen [Source:HGNC Symbol;Acc:HGNC:9071]
SIGLEC9	ENSG00000129450	rs117524660	19	52392139	A	T	-0.2504	0.040458	0.01962	6.05e-10	35378	0.00108157	38.3032	sialic acid binding Ig like lectin 9 [Source:HGNC Symbol;Acc:HGNC:10878]
TCN2	ENSG00000185339	rs117528365	22	33934443	A	G	-0.0877	0.015745	0.07937	2.55e-08	35367	0.000876465	31.0234	transcobalamin 2 [Source:HGNC Symbol;Acc:HGNC:11653]
IGF2R	ENSG00000197081	rs117534432	6	160756411	T	C	0.248	0.023554	0.03547	6.34e-26	35390	0.00312274	110.854	insulin like growth factor 2 receptor [Source:HGNC Symbol;Acc:HGNC:5467]
GSTA1	ENSG00000243955	rs11754704	6	52730905	GATTT	AATTT	0.1157	0.012029	0.12963	6.7e-22	35361	0.00260945	92.5088	glutathione S-transferase alpha 1 [Source:HGNC Symbol;Acc:HGNC:4626]
ENGASE	ENSG00000167280	rs117549034	17	78830334	T	C	-0.4916	0.034054	0.01546	3.068e-47	35387	0.00585455	208.383	endo-beta-N-acetylglucosaminidase [Source:HGNC Symbol;Acc:HGNC:24622]
NPW	ENSG00000183971	rs117550430	16	1969336	A	G	-0.4192	0.024648	0.03019	7.24e-65	35319	0.00812322	289.237	neuropeptide W [Source:HGNC Symbol;Acc:HGNC:30509]
TIMP3	ENSG00000100234	rs117555418	22	33281734	A	G	0.3565	0.022825	0.03704	5.41e-55	35367	0.00685037	243.934	TIMP metallopeptidase inhibitor 3 [Source:HGNC Symbol;Acc:HGNC:11822]
GSTA1	ENSG00000243955	rs11755689	6	32618599	G	A	0.0571	0.008202	0.33707	3.35e-12	35436	0.00136582	48.4628	glutathione S-transferase alpha 1 [Source:HGNC Symbol;Acc:HGNC:4626]
FBXL4	ENSG00000112234	rs11755689	6	32618599	G	A	0.0456	0.008331	0.33707	4.414e-08	35427	0.000844956	29.9579	F-box and leucine rich repeat protein 4 [Source:HGNC Symbol;Acc:HGNC:13601]
MMP8	ENSG00000118113	rs117557731	11	102676761	G	A	0.2732	0.019535	0.04516	1.93e-44	35366	0.00549988	195.573	matrix metallopeptidase 8 [Source:HGNC Symbol;Acc:HGNC:7175]
SERPINA1	ENSG00000197249	rs117562583	14	94186080	G	A	0.183	0.024623	0.03103	1.069e-13	35372	0.00155913	55.2326	serpin family A member 1 [Source:HGNC Symbol;Acc:HGNC:8941]
ENGASE	ENSG00000167280	rs117570724	17	79033491	A	G	-0.3463	0.042934	0.01024	7.271e-16	35385	0.00183521	65.0546	endo-beta-N-acetylglucosaminidase [Source:HGNC Symbol;Acc:HGNC:24622]
ADAMTS13	ENSG00000160323	rs117572863	9	134044914	A	G	-0.1841	0.032726	0.01547	1.849e-08	35367	0.000893995	31.6444	ADAM metallopeptidase with thrombospondin type 1 motif 13 [Source:HGNC Symbol;Acc:HGNC:1366]
MBL2	ENSG00000165471	rs117573752	10	55348008	T	G	0.2176	0.018002	0.05425	1.23e-33	35358	0.00411526	146.1	mannose binding lectin 2 [Source:HGNC Symbol;Acc:HGNC:6922]
MDGA1	ENSG00000112139	rs11757527	6	37755892	A	G	0.2914	0.010595	0.25348	1.58e-166	35360	0.0209446	756.402	MAM domain containing glycosylphosphatidylinositol anchor 1 [Source:HGNC Symbol;Acc:HGNC:19267]
LILRB5	ENSG00000105609	rs117575899	19	54091579	A	G	0.3977	0.03412	0.02501	2.139e-31	35370	0.00382642	135.853	leukocyte immunoglobulin like receptor B5 [Source:HGNC Symbol;Acc:HGNC:6609]
PSMB1	ENSG00000008018	rs117577063	6	169499289	C	G	-0.143	0.025787	0.0239	2.934e-08	34963	0.00087878	30.75	proteasome 20S subunit beta 1 [Source:HGNC Symbol;Acc:HGNC:9537]
VTN	ENSG00000109072	rs117581744	17	28385712	T	C	0.6238	0.034465	0.01622	3.21e-73	35351	0.00918177	327.574	vitronectin [Source:HGNC Symbol;Acc:HGNC:12724]
MRC1	ENSG00000260314	rs117583381	10	18465309	A	G	-0.2141	0.021491	0.03847	2.23e-23	35356	0.00279924	99.242	mannose receptor C-type 1 [Source:HGNC Symbol;Acc:HGNC:7228]
SVEP1	ENSG00000165124	rs117584091	9	110964532	C	A	0.2659	0.029954	0.0202	6.87e-19	35361	0.00222349	78.7957	sushi, von Willebrand factor type A, EGF and pentraxin domain containing 1 [Source:HGNC Symbol;Acc:HGNC:15985]
PCSK7	ENSG00000160613	rs117594337	11	117158833	T	C	-0.6814	0.033264	0.014	2.97e-93	35378	0.011722	419.595	proprotein convertase subtilisin/kexin type 7 [Source:HGNC Symbol;Acc:HGNC:8748]
AIF1	ENSG00000204472	rs11759846	6	32618445	A	G	0.1144	0.014124	0.08535	5.518e-16	35439	0.00184779	65.6013	allograft inflammatory factor 1 [Source:HGNC Symbol;Acc:HGNC:352]
TMEM132D	ENSG00000151952	rs117605016	12	129129840	A	C	0.2292	0.039084	0.01229	4.51e-09	35379	0.000971099	34.388	transmembrane protein 132D [Source:HGNC Symbol;Acc:HGNC:29411]
MIA	ENSG00000261857	rs117613652	19	41738819	G	A	0.2611	0.033291	0.01577	4.4e-15	35375	0.00173584	61.5086	MIA SH3 domain containing [Source:HGNC Symbol;Acc:HGNC:7076]
NPTXR	ENSG00000221890	rs117616798	22	39927227	A	G	-0.2537	0.027967	0.02275	1.18e-19	35368	0.00232129	82.2857	neuronal pentraxin receptor [Source:HGNC Symbol;Acc:HGNC:7954]
APOA1	ENSG00000118137	rs117620934	11	119338240	G	C	-0.4026	0.024724	0.02666	1.286e-59	35376	0.00743975	265.146	apolipoprotein A1 [Source:HGNC Symbol;Acc:HGNC:600]
GMPR2	ENSG00000100938	rs117627441	14	23772190	T	A	-0.1193	0.021024	0.03941	1.391e-08	35367	0.000909613	32.1978	guanosine monophosphate reductase 2 [Source:HGNC Symbol;Acc:HGNC:4377]
SIRT3	ENSG00000142082	rs117627469	11	8178769	A	G	-0.3168	0.030128	0.01774	7.345e-26	35374	0.00311595	110.562	sirtuin 3 [Source:HGNC Symbol;Acc:HGNC:14931]
CCL7	ENSG00000108688	rs117627996	17	34344252	T	A	-0.4968	0.01916	0.04749	3.139e-148	35370	0.0186535	672.276	C-C motif chemokine ligand 7 [Source:HGNC Symbol;Acc:HGNC:10634]
GOLM1	ENSG00000135052	rs117630211	9	133666973	G	A	0.1992	0.026662	0.02612	7.941e-14	35369	0.00157574	55.8173	golgi membrane protein 1 [Source:HGNC Symbol;Acc:HGNC:15451]
BCAM	ENSG00000187244	rs117644736	19	45011597	T	C	0.2222	0.020709	0.04055	7.381e-27	35367	0.00324459	115.119	basal cell adhesion molecule (Lutheran blood group) [Source:HGNC Symbol;Acc:HGNC:6722]
MAGI2	ENSG00000187391	rs117656916	7	79644503	C	T	0.3605	0.031579	0.0162	3.49e-30	35347	0.00367336	130.313	membrane associated guanylate kinase, WW and PDZ domain containing 2 [Source:HGNC Symbol;Acc:HGNC:18957]
NMRAL1	ENSG00000153406	rs117658699	16	4368818	C	T	-0.8052	0.015496	0.04765	1e-200	35359	0.0709432	2699.88	NmrA like redox sensor 1 [Source:HGNC Symbol;Acc:HGNC:24987]
MICA	ENSG00000204520	rs117660163	6	30311404	C	T	0.7721	0.032281	0.01794	1.99e-126	35443	0.0158843	572.043	MHC class I polypeptide-related sequence A [Source:HGNC Symbol;Acc:HGNC:7090]
APOA1	ENSG00000118137	rs117674052	11	110579040	C	A	-0.2166	0.036613	0.01274	3.299e-09	35362	0.000988735	34.9963	apolipoprotein A1 [Source:HGNC Symbol;Acc:HGNC:600]
FCN2	ENSG00000160339	rs117676361	9	134809558	A	T	0.2299	0.025895	0.03125	6.793e-19	35338	0.00222555	78.8173	ficolin 2 [Source:HGNC Symbol;Acc:HGNC:3624]
RTN4R	ENSG00000040608	rs117680284	22	20301636	T	A	0.1783	0.024399	0.0328	2.72e-13	35352	0.0015083	53.3991	reticulon 4 receptor [Source:HGNC Symbol;Acc:HGNC:18601]
TPSAB1	ENSG00000172236	rs117690000	16	966547	T	A	0.3272	0.038209	0.01462	1.1e-17	35314	0.00207228	73.3281	tryptase alpha/beta 1 [Source:HGNC Symbol;Acc:HGNC:12019]
MMP1	ENSG00000196611	rs117695939	11	103595802	A	G	-0.2516	0.020403	0.04585	6.13e-35	35362	0.00428186	152.058	matrix metallopeptidase 1 [Source:HGNC Symbol;Acc:HGNC:7155]
SWAP70	ENSG00000133789	rs117697737	11	8061565	G	A	0.1684	0.024303	0.02688	4.23e-12	35367	0.00135574	48.0109	switching B cell complex subunit SWAP70 [Source:HGNC Symbol;Acc:HGNC:17070]
PLXNC1	ENSG00000136040	rs117699264	12	94225784	A	G	0.2407	0.028095	0.02545	1.06e-17	35368	0.00207101	73.3955	plexin C1 [Source:HGNC Symbol;Acc:HGNC:9106]
KIRREL2	ENSG00000126259	rs117704954	19	35644881	A	G	-0.3181	0.015334	0.0814	1.39e-95	35376	0.0120187	430.32	kirre like nephrin family adhesion molecule 2 [Source:HGNC Symbol;Acc:HGNC:18816]
NMRAL1	ENSG00000153406	rs117705141	16	3144005	A	G	-0.2535	0.030062	0.01954	3.385e-17	35330	0.00200865	71.1043	NmrA like redox sensor 1 [Source:HGNC Symbol;Acc:HGNC:24987]
CD33	ENSG00000105383	rs117711212	19	50506164	T	C	-0.3711	0.045787	0.01096	5.277e-16	35374	0.00185356	65.686	CD33 molecule [Source:HGNC Symbol;Acc:HGNC:1659]
TPSAB1	ENSG00000172236	rs117712465	16	889679	A	G	-0.4705	0.040201	0.01287	1.22e-31	35311	0.00386415	136.969	tryptase alpha/beta 1 [Source:HGNC Symbol;Acc:HGNC:12019]
TPSAB1	ENSG00000172236	rs117717200	16	1140672	A	G	0.3088	0.018502	0.06116	1.54e-62	35310	0.00782721	278.543	tryptase alpha/beta 1 [Source:HGNC Symbol;Acc:HGNC:12019]
IFNAR1	ENSG00000142166	rs117718349	21	32067331	T	C	-0.3464	0.0228	0.0365	3.96e-52	35375	0.00648284	230.814	interferon alpha and beta receptor subunit 1 [Source:HGNC Symbol;Acc:HGNC:5432]
VWA2	ENSG00000165816	rs117719887	10	114313585	T	C	-0.3225	0.032778	0.0163	7.65e-23	35376	0.00272897	96.7988	von Willebrand factor A domain containing 2 [Source:HGNC Symbol;Acc:HGNC:24709]
COL10A1	ENSG00000123500	rs117724066	6	114755708	T	C	-0.1613	0.025277	0.02421	1.757e-10	35370	0.00114996	40.7186	collagen type X alpha 1 chain [Source:HGNC Symbol;Acc:HGNC:2185]
EPHA1	ENSG00000146904	rs11772895	7	143384849	C	G	-0.3124	0.010289	0.28219	1e-200	35369	0.0254026	921.831	EPH receptor A1 [Source:HGNC Symbol;Acc:HGNC:3385]
NCAM2	ENSG00000154654	rs117729196	21	21911494	T	C	0.3466	0.03394	0.01494	1.75e-24	35361	0.00294056	104.282	neural cell adhesion molecule 2 [Source:HGNC Symbol;Acc:HGNC:7657]
MFAP4	ENSG00000166482	rs117731563	17	20848092	C	T	-0.1695	0.024469	0.03117	4.3e-12	35355	0.0013554	47.9824	microfibril associated protein 4 [Source:HGNC Symbol;Acc:HGNC:7035]
KIRREL2	ENSG00000126259	rs117731902	19	35461163	G	A	-0.5059	0.018859	0.05133	1.61e-158	35377	0.0199354	719.561	kirre like nephrin family adhesion molecule 2 [Source:HGNC Symbol;Acc:HGNC:18816]
TPST1	ENSG00000169902	rs11773474	7	55010513	T	C	-0.1735	0.030016	0.02054	7.46e-09	35338	0.000944585	33.4094	tyrosylprotein sulfotransferase 1 [Source:HGNC Symbol;Acc:HGNC:12020]
SEMA4D	ENSG00000187764	rs117738937	9	89790768	T	C	-0.4647	0.026309	0.02638	8.09e-70	35361	0.00874575	311.969	semaphorin 4D [Source:HGNC Symbol;Acc:HGNC:10732]
SCG3	ENSG00000104112	rs117739068	15	50629337	A	G	-0.1901	0.018844	0.0499	6.24e-24	35362	0.00286968	101.764	secretogranin III [Source:HGNC Symbol;Acc:HGNC:13707]
BPI	ENSG00000101425	rs117744914	20	39070385	T	C	-0.3709	0.041899	0.01114	8.572e-19	35381	0.00220991	78.3577	bactericidal permeability increasing protein [Source:HGNC Symbol;Acc:HGNC:1095]
FUT10	ENSG00000172728	rs11774682	8	31176759	T	C	0.1738	0.01677	0.05428	3.626e-25	35360	0.00302834	107.401	fucosyltransferase 10 [Source:HGNC Symbol;Acc:HGNC:19234]
FAM20A	ENSG00000108950	rs117753190	17	69140184	G	C	0.2198	0.02439	0.0283	2.025e-19	35371	0.00229081	81.2096	FAM20A golgi associated secretory pathway pseudokinase [Source:HGNC Symbol;Acc:HGNC:23015]
CST5	ENSG00000170367	rs117753689	20	36447432	C	T	-0.2025	0.032002	0.01803	2.488e-10	35366	0.00113089	40.0379	cystatin D [Source:HGNC Symbol;Acc:HGNC:2477]
CST7	ENSG00000077984	rs117753689	20	36447432	C	T	-0.279	0.032614	0.01803	1.182e-17	35366	0.00206498	73.1772	cystatin F [Source:HGNC Symbol;Acc:HGNC:2479]
CTSH	ENSG00000103811	rs117753864	15	78271386	ACCCTCCA	GCCCTCCA	-0.3845	0.025004	0.0295	2.318e-53	35357	0.0066436	236.455	cathepsin H [Source:HGNC Symbol;Acc:HGNC:2535]
NT5C3L	ENSG00000141698	rs117765614	17	41630253	T	C	0.2869	0.020299	0.04033	2.36e-45	35381	0.00561431	199.75	5'-nucleotidase, cytosolic IIIB [Source:HGNC Symbol;Acc:HGNC:28300]
LBP	ENSG00000129988	rs117767378	20	42245813	T	G	-0.2362	0.028226	0.02353	5.85e-17	35376	0.00197557	70.0223	lipopolysaccharide binding protein [Source:HGNC Symbol;Acc:HGNC:6517]
NPTXR	ENSG00000221890	rs117773903	22	38830584	T	C	1.3196	0.02626	0.01717	1e-200	35364	0.0666469	2525.05	neuronal pentraxin receptor [Source:HGNC Symbol;Acc:HGNC:7954]
IL1RL1	ENSG00000115602	rs117777073	2	108940712	T	C	-0.339	0.036287	0.01109	9.45e-21	35351	0.00246277	87.2716	interleukin 1 receptor like 1 [Source:HGNC Symbol;Acc:HGNC:5998]
KLK8	ENSG00000129455	rs117778189	19	49145774	C	A	-0.1902	0.028357	0.02372	1.982e-11	35377	0.00127007	44.9858	kallikrein related peptidase 8 [Source:HGNC Symbol;Acc:HGNC:6369]
CFD	ENSG00000197766	rs117778730	19	1098280	G	T	0.1353	0.019432	0.05015	3.34e-12	35319	0.00137074	48.477	complement factor D [Source:HGNC Symbol;Acc:HGNC:2771]
CRTAC1	ENSG00000095713	rs117781346	10	98150009	T	C	-0.3367	0.042957	0.01114	4.572e-15	35368	0.00173402	61.4319	cartilage acidic protein 1 [Source:HGNC Symbol;Acc:HGNC:14882]
ART4	ENSG00000111339	rs117782398	12	14308971	A	T	-0.2693	0.023957	0.02817	2.563e-29	35367	0.00356009	126.352	ADP-ribosyltransferase 4 (inactive) (Dombrock blood group) [Source:HGNC Symbol;Acc:HGNC:726]
LUM	ENSG00000139329	rs117789382	12	103856157	A	G	-0.1121	0.017612	0.06074	1.95e-10	35353	0.00114464	40.5107	lumican [Source:HGNC Symbol;Acc:HGNC:6724]
CBR3	ENSG00000159231	rs117789622	21	36224937	T	C	-0.2892	0.03703	0.01245	5.725e-15	35384	0.00172082	60.9908	carbonyl reductase 3 [Source:HGNC Symbol;Acc:HGNC:1549]
HDHD2	ENSG00000167220	rs117792675	18	47044338	A	G	-0.2508	0.021082	0.0375	1.24e-32	35361	0.00398632	141.516	haloacid dehalogenase like hydrolase domain containing 2 [Source:HGNC Symbol;Acc:HGNC:25364]
ADGRE2	ENSG00000127507	rs117798403	19	14106735	G	C	0.3072	0.041963	0.01095	2.466e-13	35367	0.00151305	53.5901	adhesion G protein-coupled receptor E2 [Source:HGNC Symbol;Acc:HGNC:3337]
BPI	ENSG00000101425	rs117799040	20	40112652	G	A	0.2808	0.038891	0.01337	5.189e-13	35374	0.00147154	52.128	bactericidal permeability increasing protein [Source:HGNC Symbol;Acc:HGNC:1095]
NME4	ENSG00000103202	rs117799316	16	441484	T	G	-0.1252	0.022388	0.03236	2.24e-08	35319	0.000884678	31.2718	NME/NM23 nucleoside diphosphate kinase 4 [Source:HGNC Symbol;Acc:HGNC:7852]
LUM	ENSG00000139329	rs117801489	12	104015054	C	T	-0.3537	0.020362	0.04343	1.37e-67	35352	0.008463	301.72	lumican [Source:HGNC Symbol;Acc:HGNC:6724]
PTPRJ	ENSG00000149177	rs117807766	11	67696339	T	C	0.2156	0.039471	0.01031	4.7e-08	35360	0.000843068	29.8344	protein tyrosine phosphatase receptor type J [Source:HGNC Symbol;Acc:HGNC:9673]
ENPP2	ENSG00000136960	rs11780884	8	18388543	G	A	0.0633	0.011261	0.16334	1.899e-08	35377	0.00089237	31.5958	ectonucleotide pyrophosphatase/phosphodiesterase 2 [Source:HGNC Symbol;Acc:HGNC:3357]
CLEC4C	ENSG00000198178	rs117812534	12	7946084	G	A	0.3106	0.019853	0.05068	3.608e-55	35373	0.00687201	244.752	C-type lectin domain family 4 member C [Source:HGNC Symbol;Acc:HGNC:13258]
PENK	ENSG00000181195	rs11781555	8	55919040	AAAAAAAGTGATC	AAAAAAAGTGATA	-0.126	0.009303	0.26733	8.59e-42	35354	0.00516189	183.43	proenkephalin [Source:HGNC Symbol;Acc:HGNC:8831]
SEMA3E	ENSG00000170381	rs117816758	7	83928896	T	A	-0.1646	0.024656	0.0297	2.46e-11	35348	0.00125922	44.5646	semaphorin 3E [Source:HGNC Symbol;Acc:HGNC:10727]
MATN2	ENSG00000132561	rs11783428	8	97795967	G	C	-0.1101	0.011265	0.15774	1.46e-22	35352	0.0026948	95.5185	matrilin 2 [Source:HGNC Symbol;Acc:HGNC:6908]
ZFAND1	ENSG00000104231	rs117843941	8	81370818	A	G	-0.2317	0.030531	0.01868	3.22e-14	35351	0.00162653	57.5898	zinc finger AN1-type containing 1 [Source:HGNC Symbol;Acc:HGNC:25858]
PSME2	ENSG00000100911	rs117849039	14	24927179	T	G	-0.2748	0.030998	0.01736	7.644e-19	35378	0.00221651	78.5853	proteasome activator subunit 2 [Source:HGNC Symbol;Acc:HGNC:9569]
CNTNAP2	ENSG00000174469	rs117849203	7	146011696	G	C	0.2455	0.032229	0.0158	2.59e-14	35374	0.00163762	58.0209	contactin associated protein 2 [Source:HGNC Symbol;Acc:HGNC:13830]
CD7	ENSG00000173762	rs117850386	17	82357560	G	C	0.1457	0.026348	0.02277	3.204e-08	35013	0.0008726	30.5773	CD7 molecule [Source:HGNC Symbol;Acc:HGNC:1695]
PILRA	ENSG00000085514	rs117850863	7	99276953	T	G	0.8264	0.022857	0.03088	1e-200	35356	0.0356543	1307.13	paired immunoglobin like type 2 receptor alpha [Source:HGNC Symbol;Acc:HGNC:20396]
PILRA	ENSG00000085514	rs117850863	7	99276953	T	G	0.8338	0.022912	0.03088	1e-200	35368	0.036093	1324.26	paired immunoglobin like type 2 receptor alpha [Source:HGNC Symbol;Acc:HGNC:20396]
CTSH	ENSG00000103811	rs117857171	15	79530909	T	C	0.1556	0.020808	0.04042	7.555e-14	35356	0.0015791	55.9157	cathepsin H [Source:HGNC Symbol;Acc:HGNC:2535]
DEFB104A	ENSG00000176782	rs11786478	8	7530664	A	C	0.25	0.009351	0.34516	1.776e-157	35350	0.019819	714.726	defensin beta 104A [Source:HGNC Symbol;Acc:HGNC:18115]
ENPP5	ENSG00000112796	rs117865293	6	72084184	T	C	-0.1369	0.024099	0.03095	1.341e-08	35337	0.000912395	32.2689	ectonucleotide pyrophosphatase/phosphodiesterase family member 5 [Source:HGNC Symbol;Acc:HGNC:13717]
LILRB1	ENSG00000104972	rs117868499	19	55454908	A	G	-0.2234	0.021226	0.04197	6.626e-26	35381	0.00312106	110.766	leukocyte immunoglobulin like receptor B1 [Source:HGNC Symbol;Acc:HGNC:6605]
PSG9	ENSG00000183668	rs117875851	19	41765662	T	G	0.1068	0.016355	0.06271	6.57e-11	35370	0.00120416	42.64	pregnancy specific beta-1-glycoprotein 9 [Source:HGNC Symbol;Acc:HGNC:9526]
SEMA6B	ENSG00000167680	rs117877056	19	48480239	A	C	0.2685	0.027776	0.02225	4.17e-22	35375	0.00263455	93.4382	semaphorin 6B [Source:HGNC Symbol;Acc:HGNC:10739]
GREM1	ENSG00000166923	rs117880751	15	33119694	G	T	-0.1269	0.01843	0.05721	5.762e-12	35380	0.00133824	47.4076	gremlin 1, DAN family BMP antagonist [Source:HGNC Symbol;Acc:HGNC:2001]
GLIPR2	ENSG00000122694	rs117882248	9	33907598	A	G	-0.1463	0.01934	0.04833	3.895e-14	35349	0.0016162	57.2204	GLI pathogenesis related 2 [Source:HGNC Symbol;Acc:HGNC:18007]
TCN2	ENSG00000185339	rs117885227	22	42563618	C	T	0.1094	0.019712	0.04966	2.86e-08	35373	0.000870008	30.7999	transcobalamin 2 [Source:HGNC Symbol;Acc:HGNC:11653]
LILRB1	ENSG00000104972	rs117886241	19	54454030	T	C	-0.7499	0.020214	0.04457	1e-200	35371	0.0374522	1376.19	leukocyte immunoglobulin like receptor B1 [Source:HGNC Symbol;Acc:HGNC:6605]
QSOX2	ENSG00000165661	rs1179011	9	133319548	G	A	0.2817	0.00918	0.33449	1e-200	35371	0.0259317	941.594	quiescin sulfhydryl oxidase 2 [Source:HGNC Symbol;Acc:HGNC:30249]
CD300C	ENSG00000167850	rs117902156	17	6906310	A	G	0.1003	0.0174	0.05889	8.195e-09	35372	0.000938504	33.2261	CD300c molecule [Source:HGNC Symbol;Acc:HGNC:19320]
GXYLT1	ENSG00000151233	rs117903281	12	41276395	T	C	0.3231	0.018854	0.04765	7.91e-66	35354	0.00823826	293.658	glucoside xylosyltransferase 1 [Source:HGNC Symbol;Acc:HGNC:27482]
A1BG	ENSG00000121410	rs117903814	19	57305456	A	G	-0.3045	0.030436	0.01853	1.457e-23	35170	0.00283787	100.086	alpha-1-B glycoprotein [Source:HGNC Symbol;Acc:HGNC:5]
RETN	ENSG00000104918	rs117916280	19	7017524	A	T	-0.2357	0.023881	0.03531	5.63e-23	35375	0.00274615	97.4069	resistin [Source:HGNC Symbol;Acc:HGNC:20389]
MBL2	ENSG00000165471	rs117917923	10	54862132	T	C	-0.2555	0.02982	0.01906	1.05e-17	35356	0.00207206	73.4078	mannose binding lectin 2 [Source:HGNC Symbol;Acc:HGNC:6922]
CPA4	ENSG00000128510	rs117925228	7	119053467	A	C	-0.2474	0.039395	0.01155	3.386e-10	35352	0.00111434	39.436	carboxypeptidase A4 [Source:HGNC Symbol;Acc:HGNC:15740]
FLRT3	ENSG00000125848	rs117932517	20	13980957	C	T	-0.353	0.019602	0.04566	1.662e-72	35372	0.00908501	324.283	fibronectin leucine rich transmembrane protein 3 [Source:HGNC Symbol;Acc:HGNC:3762]
LRP11	ENSG00000120256	rs117937568	6	149599612	A	G	0.2954	0.022709	0.0343	1.1e-38	35380	0.00475987	169.2	LDL receptor related protein 11 [Source:HGNC Symbol;Acc:HGNC:16936]
GOLM1	ENSG00000135052	rs11793922	9	133826702	C	T	0.2294	0.03008	0.01967	2.413e-14	35372	0.00164156	58.1576	golgi membrane protein 1 [Source:HGNC Symbol;Acc:HGNC:15451]
MBL2	ENSG00000165471	rs117944916	10	36528941	T	C	-0.1445	0.0247	0.02727	4.91e-09	35340	0.000967509	34.2229	mannose binding lectin 2 [Source:HGNC Symbol;Acc:HGNC:6922]
CTSF	ENSG00000174080	rs117945386	11	64656385	AGGAATTTCACAATAAGTGGGAATTTCACAATAAG	GGGAATTTCACAATAAGTGGGAATTTCACAATAAG	0.1487	0.026354	0.02226	1.676e-08	35364	0.000899449	31.835	cathepsin F [Source:HGNC Symbol;Acc:HGNC:2531]
PLAT	ENSG00000104368	rs117948944	8	51226336	C	T	-0.1617	0.021866	0.03787	1.42e-13	35357	0.00154431	54.6836	plasminogen activator, tissue type [Source:HGNC Symbol;Acc:HGNC:9051]
CCL15	ENSG00000275152	rs117954971	17	34093505	T	C	0.1792	0.024035	0.03144	8.923e-14	35371	0.00156913	55.5857	C-C motif chemokine ligand 15 [Source:HGNC Symbol;Acc:HGNC:10613]
SERPINA10	ENSG00000140093	rs117955282	14	93996168	T	C	-0.1285	0.019658	0.04616	6.292e-11	35361	0.00120692	42.7271	serpin family A member 10 [Source:HGNC Symbol;Acc:HGNC:15996]
NAGPA	ENSG00000103174	rs117959699	16	4970842	C	G	0.1877	0.010966	0.18092	1.13e-65	35354	0.00821882	292.959	N-acetylglucosamine-1-phosphodiester alpha-N-acetylglucosaminidase [Source:HGNC Symbol;Acc:HGNC:17378]
CBLN1	ENSG00000102924	rs117959836	16	49454279	T	C	0.2499	0.023295	0.0389	7.546e-27	35364	0.00324366	115.075	cerebellin 1 precursor [Source:HGNC Symbol;Acc:HGNC:1543]
SERPING1	ENSG00000149131	rs117960683	11	58083741	C	T	-0.3216	0.0158	0.07615	4.2e-92	35368	0.0115784	414.279	serpin family G member 1 [Source:HGNC Symbol;Acc:HGNC:1228]
PTGR1	ENSG00000106853	rs117961590	9	111422467	T	A	-0.46	0.020637	0.04069	4.65e-110	35371	0.0138522	496.819	prostaglandin reductase 1 [Source:HGNC Symbol;Acc:HGNC:18429]
TMEM132C	ENSG00000181234	rs117965239	12	128616212	G	C	-0.8708	0.029373	0.02016	3.8e-193	35375	0.024243	878.852	transmembrane protein 132C [Source:HGNC Symbol;Acc:HGNC:25436]
SEZ6L	ENSG00000100095	rs117966464	22	26168192	T	G	-0.1807	0.018874	0.04951	1.029e-21	35380	0.00258409	91.6566	seizure related 6 homolog like [Source:HGNC Symbol;Acc:HGNC:10763]
VTN	ENSG00000109072	rs117974225	17	28589773	A	G	0.6453	0.030526	0.02065	3.45e-99	35350	0.0124836	446.847	vitronectin [Source:HGNC Symbol;Acc:HGNC:12724]
CCL15	ENSG00000275152	rs117974358	17	44272639	A	G	0.1816	0.03291	0.01662	3.427e-08	35369	0.00086016	30.4475	C-C motif chemokine ligand 15 [Source:HGNC Symbol;Acc:HGNC:10613]
FOLR3	ENSG00000110203	rs117976804	11	69082133	A	G	0.1373	0.021216	0.03799	9.694e-11	35366	0.00118281	41.8783	folate receptor gamma [Source:HGNC Symbol;Acc:HGNC:3795]
AKR1C3	ENSG00000196139	rs117980121	10	5704816	T	A	-0.2249	0.025673	0.02576	1.95e-18	35377	0.00216453	76.7363	aldo-keto reductase family 1 member C3 [Source:HGNC Symbol;Acc:HGNC:386]
GUSB	ENSG00000169919	rs117981302	7	55222067	A	G	-0.1894	0.028205	0.02281	1.88e-11	35340	0.00127435	45.0903	glucuronidase beta [Source:HGNC Symbol;Acc:HGNC:4696]
FAM177A1	ENSG00000151327	rs117981331	14	36470171	T	C	0.3385	0.035015	0.01373	4.148e-22	35357	0.00263625	93.4511	family with sequence similarity 177 member A1 [Source:HGNC Symbol;Acc:HGNC:19829]
LIPN	ENSG00000204020	rs117983161	10	88251535	A	G	-0.4297	0.030852	0.01869	4.29e-44	35355	0.00545678	193.972	lipase family member N [Source:HGNC Symbol;Acc:HGNC:23452]
CPQ	ENSG00000104324	rs117990540	8	96906635	CTGACTCG	CTGACTCA	0.4459	0.024087	0.03067	1.649e-76	35363	0.00959781	342.677	carboxypeptidase Q [Source:HGNC Symbol;Acc:HGNC:16910]
NCF1	ENSG00000158517	rs117995283	7	76549817	A	G	0.2101	0.028142	0.02111	8.28e-14	35349	0.00157428	55.7337	neutrophil cytosolic factor 1 [Source:HGNC Symbol;Acc:HGNC:7660]
SEMA4D	ENSG00000187764	rs117995385	9	94680019	C	T	-0.2391	0.035155	0.01423	1.04e-11	35343	0.00130711	46.2552	semaphorin 4D [Source:HGNC Symbol;Acc:HGNC:10732]
CTRB2	ENSG00000168928	rs118003726	16	77395250	T	C	-0.1787	0.025533	0.02617	2.581e-12	35360	0.00138335	48.9802	chymotrypsinogen B2 [Source:HGNC Symbol;Acc:HGNC:2522]
CRELD1	ENSG00000163703	rs1180047	3	10247066	G	T	0.3229	0.026453	0.02247	2.866e-34	35372	0.0041947	148.992	cysteine rich with EGF like domains 1 [Source:HGNC Symbol;Acc:HGNC:14630]
MMP12	ENSG00000262406	rs118009855	11	102763521	T	A	0.2738	0.027247	0.02231	9.31e-24	35363	0.00284736	100.973	matrix metallopeptidase 12 [Source:HGNC Symbol;Acc:HGNC:7158]
SERPINB13	ENSG00000197641	rs118015107	18	63534907	T	C	-0.2808	0.035122	0.01387	1.3e-15	35368	0.00180402	63.9162	serpin family B member 13 [Source:HGNC Symbol;Acc:HGNC:8944]
TGFBR3	ENSG00000069702	rs11801868	1	91742769	A	G	0.0618	0.008735	0.36509	1.5e-12	35353	0.00141387	50.0526	transforming growth factor beta receptor 3 [Source:HGNC Symbol;Acc:HGNC:11774]
KLRB1	ENSG00000111796	rs118021813	12	9889577	C	T	-0.0966	0.016561	0.06111	5.447e-09	35373	0.00096093	34.0217	killer cell lectin like receptor B1 [Source:HGNC Symbol;Acc:HGNC:6373]
PGP	ENSG00000184207	rs118033454	16	3169254	A	G	0.2042	0.033288	0.01476	8.55e-10	35330	0.00106397	37.628	phosphoglycolate phosphatase [Source:HGNC Symbol;Acc:HGNC:8909]
PILRA	ENSG00000085514	rs118045511	7	111802503	C	T	0.1647	0.02973	0.01777	3.03e-08	35348	0.000867472	30.6883	paired immunoglobin like type 2 receptor alpha [Source:HGNC Symbol;Acc:HGNC:20396]
PGF	ENSG00000119630	rs118062631	14	105820025	T	C	0.1422	0.025386	0.02642	2.125e-08	34967	0.000896526	31.3751	placental growth factor [Source:HGNC Symbol;Acc:HGNC:8893]
ITIH5	ENSG00000123243	rs118063690	10	7707528	G	A	-0.3403	0.043797	0.01034	7.85e-15	35360	0.00170444	60.3685	inter-alpha-trypsin inhibitor heavy chain 5 [Source:HGNC Symbol;Acc:HGNC:21449]
GOLM1	ENSG00000135052	rs118070731	9	133109293	A	G	0.2283	0.032133	0.01797	1.205e-12	35372	0.00142505	50.476	golgi membrane protein 1 [Source:HGNC Symbol;Acc:HGNC:15451]
NCF1	ENSG00000158517	rs118073108	7	74618256	C	G	-0.2219	0.036599	0.01271	1.34e-09	35339	0.00103913	36.758	neutrophil cytosolic factor 1 [Source:HGNC Symbol;Acc:HGNC:7660]
TPSAB1	ENSG00000172236	rs118073880	16	1534248	T	C	-0.3228	0.032141	0.01978	9.83e-24	35319	0.00284775	100.861	tryptase alpha/beta 1 [Source:HGNC Symbol;Acc:HGNC:12019]
PCBD1	ENSG00000166228	rs118079346	10	70023730	G	T	-0.1582	0.023725	0.02961	2.59e-11	35363	0.00125576	44.4607	pterin-4 alpha-carbinolamine dehydratase 1 [Source:HGNC Symbol;Acc:HGNC:8646]
COL1A1	ENSG00000108821	rs118081843	17	50335804	C	A	-0.3212	0.040959	0.01174	4.435e-15	35356	0.00173634	61.4933	collagen type I alpha 1 chain [Source:HGNC Symbol;Acc:HGNC:2197]
SAR1A	ENSG00000079332	rs118085384	10	70302388	C	T	-0.1252	0.0215	0.03682	5.77e-09	35373	0.000957731	33.9084	secretion associated Ras related GTPase 1A [Source:HGNC Symbol;Acc:HGNC:10534]
TMEM132A	ENSG00000006118	rs118094284	11	60635984	T	C	0.2552	0.023178	0.034	3.41e-28	35366	0.00341615	121.223	transmembrane protein 132A [Source:HGNC Symbol;Acc:HGNC:31092]
NAGPA	ENSG00000103174	rs118096022	16	5776506	A	G	-0.1854	0.025736	0.02766	5.85e-13	35371	0.00146505	51.8935	N-acetylglucosamine-1-phosphodiester alpha-N-acetylglucosaminidase [Source:HGNC Symbol;Acc:HGNC:17378]
TPSAB1	ENSG00000172236	rs118102263	16	1570423	C	G	-0.2657	0.03185	0.02133	7.29e-17	35319	0.00196653	69.5888	tryptase alpha/beta 1 [Source:HGNC Symbol;Acc:HGNC:12019]
POFUT1	ENSG00000101346	rs118102836	20	20617129	A	G	0.1506	0.025937	0.02662	6.39e-09	35371	0.000952246	33.7121	protein O-fucosyltransferase 1 [Source:HGNC Symbol;Acc:HGNC:14988]
GGH	ENSG00000137563	rs118104630	8	62102211	G	C	0.203	0.034522	0.01453	4.095e-09	35347	0.000977289	34.5761	gamma-glutamyl hydrolase [Source:HGNC Symbol;Acc:HGNC:4248]
CRTAM	ENSG00000109943	rs118117028	11	123178885	A	G	-0.3649	0.029616	0.02126	6.99e-35	35368	0.0042739	151.8	cytotoxic and regulatory T cell molecule [Source:HGNC Symbol;Acc:HGNC:24313]
IGLL1	ENSG00000128322	rs118124522	22	23583379	A	G	-0.3276	0.033956	0.01772	5.03e-22	35352	0.00262603	93.0744	immunoglobulin lambda like polypeptide 1 [Source:HGNC Symbol;Acc:HGNC:5870]
CD7	ENSG00000173762	rs118126964	17	82218823	T	C	0.1994	0.027265	0.02107	2.602e-13	35021	0.00152492	53.4828	CD7 molecule [Source:HGNC Symbol;Acc:HGNC:1695]
GXYLT1	ENSG00000151233	rs118141779	12	32344773	A	G	0.3737	0.034021	0.01447	4.54e-28	35361	0.00340054	120.65	glucoside xylosyltransferase 1 [Source:HGNC Symbol;Acc:HGNC:27482]
IGFLR1	ENSG00000126246	rs118146634	19	36236310	A	G	-0.2815	0.024052	0.03017	1.22e-31	35377	0.00385705	136.971	IGF like family receptor 1 [Source:HGNC Symbol;Acc:HGNC:23620]
SEMA3E	ENSG00000170381	rs118161729	7	83324282	G	A	-0.5813	0.008924	0.09215	1e-200	35352	0.107162	4242.84	semaphorin 3E [Source:HGNC Symbol;Acc:HGNC:10727]
NRXN3	ENSG00000021645	rs118164450	14	78399346	A	G	0.1279	0.02186	0.03602	4.89e-09	35354	0.000967346	34.2307	neurexin 3 [Source:HGNC Symbol;Acc:HGNC:8010]
MANSC1	ENSG00000111261	rs118164843	12	12195444	A	G	0.1372	0.024343	0.02891	1.739e-08	35377	0.000897117	31.764	MANSC domain containing 1 [Source:HGNC Symbol;Acc:HGNC:25505]
IL17RA	ENSG00000177663	rs118166666	22	16955718	T	A	-0.5414	0.032321	0.02376	5.61e-63	35336	0.00787798	280.571	interleukin 17 receptor A [Source:HGNC Symbol;Acc:HGNC:5985]
RECQL	ENSG00000004700	rs118171527	12	21445952	C	T	0.5176	0.021661	0.03726	3.42e-126	35415	0.0158671	570.962	RecQ like helicase [Source:HGNC Symbol;Acc:HGNC:9948]
GSTO1	ENSG00000148834	rs11817165	10	103227159	C	A	0.2028	0.024196	0.0293	5.22e-17	35361	0.00198272	70.2464	glutathione S-transferase omega 1 [Source:HGNC Symbol;Acc:HGNC:13312]
EPHA1	ENSG00000146904	rs1181753	7	141442332	T	C	-0.0894	0.012332	0.17327	4.186e-13	35376	0.00148339	52.5513	EPH receptor A1 [Source:HGNC Symbol;Acc:HGNC:3385]
STAT6	ENSG00000166888	rs118188674	12	55234226	A	T	-0.201	0.02117	0.03902	2.21e-21	35364	0.00254263	90.1417	signal transducer and activator of transcription 6 [Source:HGNC Symbol;Acc:HGNC:11368]
NELL1	ENSG00000165973	rs11820583	11	21299464	C	T	0.1018	0.013455	0.12634	3.85e-14	35360	0.00161627	57.2405	neural EGFL like 1 [Source:HGNC Symbol;Acc:HGNC:7750]
CTSD	ENSG00000117984	rs11824983	11	1780593	C	T	-0.184	0.026519	0.02411	3.966e-12	35359	0.00135966	48.139	cathepsin D [Source:HGNC Symbol;Acc:HGNC:2529]
NTM	ENSG00000182667	rs11825002	11	131440624	C	G	0.1065	0.009372	0.3024	6.36e-30	35362	0.00363844	129.125	neurotrimin [Source:HGNC Symbol;Acc:HGNC:17941]
PCSK7	ENSG00000160613	rs11825535	11	116100042	A	G	0.1102	0.010616	0.16115	3.04e-25	35374	0.00303694	107.75	proprotein convertase subtilisin/kexin type 7 [Source:HGNC Symbol;Acc:HGNC:8748]
MGP	ENSG00000111341	rs11830258	12	15006682	AA	AT	0.1144	0.01238	0.12259	2.46e-20	35364	0.00240881	85.3859	matrix Gla protein [Source:HGNC Symbol;Acc:HGNC:7060]
TAPBPL	ENSG00000139192	rs11831822	12	5217214	C	G	-0.0813	0.008799	0.37806	2.48e-20	35381	0.00240712	85.367	TAP binding protein like [Source:HGNC Symbol;Acc:HGNC:30683]
C1QTNF9	ENSG00000240654	rs11840418	13	24359488	T	C	-0.209	0.008677	0.29443	3.49e-128	35377	0.016135	580.135	C1q and TNF related 9 [Source:HGNC Symbol;Acc:HGNC:28732]
FUT8	ENSG00000033170	rs11845739	14	67472448	C	T	0.2705	0.014807	0.08582	1.476e-74	35365	0.00934862	333.715	fucosyltransferase 8 [Source:HGNC Symbol;Acc:HGNC:4019]
MMP14	ENSG00000157227	rs11846452	14	106538667	A	G	0.0645	0.010086	0.19634	1.603e-10	34966	0.00116823	40.8937	matrix metallopeptidase 14 [Source:HGNC Symbol;Acc:HGNC:7160]
SERPINA9	ENSG00000170054	rs11850199	14	94476326	A	C	-0.1806	0.009518	0.2485	2.73e-80	35372	0.010076	360.014	serpin family A member 9 [Source:HGNC Symbol;Acc:HGNC:15995]
FAH	ENSG00000103876	rs11853785	15	79414351	C	A	0.1159	0.020318	0.0441	1.169e-08	35347	0.000919714	32.5372	fumarylacetoacetate hydrolase [Source:HGNC Symbol;Acc:HGNC:3579]
RAB27A	ENSG00000069974	rs11856676	15	80530206	T	C	-0.1011	0.008031	0.44644	2.459e-36	35356	0.00446229	158.467	RAB27A, member RAS oncogene family [Source:HGNC Symbol;Acc:HGNC:9766]
IL1RL1	ENSG00000115602	rs1186706	2	61446259	T	G	-0.0564	0.00795	0.47993	1.3e-12	35353	0.00142161	50.3268	interleukin 1 receptor like 1 [Source:HGNC Symbol;Acc:HGNC:5998]
CBLN1	ENSG00000102924	rs11867137	16	31687859	A	C	-0.0872	0.009645	0.30733	1.552e-19	35366	0.0023059	81.7342	cerebellin 1 precursor [Source:HGNC Symbol;Acc:HGNC:1543]
WBP2	ENSG00000132471	rs11870078	17	75842027	A	G	-0.0572	0.008873	0.27478	1.147e-10	35381	0.0011732	41.5553	WW domain binding protein 2 [Source:HGNC Symbol;Acc:HGNC:12738]
MXRA7	ENSG00000182534	rs11870168	17	76481609	T	C	-0.0628	0.00811	0.47474	9.71e-15	35379	0.00169199	59.9588	matrix remodeling associated 7 [Source:HGNC Symbol;Acc:HGNC:7541]
CNDP1	ENSG00000150656	rs11873408	18	74988777	GT	CT	-0.33	0.040236	0.01224	2.371e-16	35378	0.00189775	67.2626	carnosine dipeptidase 1 [Source:HGNC Symbol;Acc:HGNC:20675]
FUT5	ENSG00000130383	rs11878862	19	5817207	G	A	-0.5911	0.010692	0.09987	1e-200	35363	0.0795525	3056.18	fucosyltransferase 5 [Source:HGNC Symbol;Acc:HGNC:4016]
NCR1	ENSG00000189430	rs11880295	19	54921161	T	C	-0.2279	0.015295	0.07421	3.272e-50	35371	0.00623771	222.006	natural cytotoxicity triggering receptor 1 [Source:HGNC Symbol;Acc:HGNC:6731]
LILRA4	ENSG00000239961	rs11881487	19	54392856	A	G	0.0982	0.008896	0.45103	2.478e-28	35369	0.00343334	121.845	leukocyte immunoglobulin like receptor A4 [Source:HGNC Symbol;Acc:HGNC:15503]
PGLYRP1	ENSG00000008438	rs11881751	19	4997409	A	G	-0.0567	0.010038	0.21088	1.619e-08	35362	0.000901453	31.9041	peptidoglycan recognition protein 1 [Source:HGNC Symbol;Acc:HGNC:8904]
DMKN	ENSG00000161249	rs11882238	19	35540496	A	C	-0.054	0.008394	0.39898	1.252e-10	35370	0.00116871	41.3833	dermokine [Source:HGNC Symbol;Acc:HGNC:25063]
CLSTN1	ENSG00000171603	rs1188530	1	10465803	C	T	-0.1057	0.016857	0.06453	3.601e-10	35391	0.00110972	39.3156	calsyntenin 1 [Source:HGNC Symbol;Acc:HGNC:17447]
ACP1	ENSG00000143727	rs11885419	2	1888158	G	A	0.0718	0.011424	0.14876	3.28e-10	35304	0.00111764	39.4992	acid phosphatase 1 [Source:HGNC Symbol;Acc:HGNC:122]
IL1R1	ENSG00000115594	rs11885528	2	102072035	G	A	0.0798	0.00818	0.48828	1.75e-22	35366	0.00268377	95.1644	interleukin 1 receptor type 1 [Source:HGNC Symbol;Acc:HGNC:5993]
MATN3	ENSG00000132031	rs11886092	2	19863913	G	A	0.3791	0.006174	0.39488	1e-200	35369	0.09633	3770.07	matrilin 3 [Source:HGNC Symbol;Acc:HGNC:6909]
ACP1	ENSG00000143727	rs11895897	2	962386	T	G	-0.1433	0.008874	0.29118	1.175e-58	35304	0.00733219	260.753	acid phosphatase 1 [Source:HGNC Symbol;Acc:HGNC:122]
PCYOX1	ENSG00000116005	rs11898122	2	71460993	A	G	-0.0884	0.009803	0.24183	1.92e-19	35354	0.00229483	81.3134	prenylcysteine oxidase 1 [Source:HGNC Symbol;Acc:HGNC:20588]
PCYOX1	ENSG00000116005	rs11899723	2	69968887	A	G	0.2689	0.008653	0.37084	1e-200	35358	0.0265863	965.659	prenylcysteine oxidase 1 [Source:HGNC Symbol;Acc:HGNC:20588]
EDAR	ENSG00000135960	rs11900990	2	108831331	G	T	-0.2046	0.01178	0.14459	1.421e-67	35355	0.00846019	301.645	ectodysplasin A receptor [Source:HGNC Symbol;Acc:HGNC:2895]
PKDCC	ENSG00000162878	rs11902166	2	42055689	A	C	0.0802	0.009357	0.24839	1.03e-17	35362	0.00207318	73.46	protein kinase domain containing, cytoplasmic [Source:HGNC Symbol;Acc:HGNC:25123]
RNF24	ENSG00000101236	rs11906988	20	38383368	G	T	-0.2969	0.038276	0.01085	8.712e-15	35372	0.00169812	60.1648	ring finger protein 24 [Source:HGNC Symbol;Acc:HGNC:13779]
TGM2	ENSG00000198959	rs11906988	20	38383368	G	T	-0.2062	0.037823	0.01085	4.99e-08	35372	0.000839539	29.7195	transglutaminase 2 [Source:HGNC Symbol;Acc:HGNC:11778]
COL18A1	ENSG00000182871	rs11909509	21	45445445	A	G	-0.1652	0.00997	0.21036	1.167e-61	35252	0.00772817	274.54	collagen type XVIII alpha 1 chain [Source:HGNC Symbol;Acc:HGNC:2195]
NCAM2	ENSG00000154654	rs11911765	21	21007727	C	T	0.188	0.008446	0.4768	9.23e-110	35363	0.0138173	495.438	neural cell adhesion molecule 2 [Source:HGNC Symbol;Acc:HGNC:7657]
HMOX1	ENSG00000100292	rs11913874	22	36341658	G	C	-0.2221	0.036912	0.01246	1.78e-09	35377	0.00102234	36.2024	heme oxygenase 1 [Source:HGNC Symbol;Acc:HGNC:5013]
CHL1	ENSG00000134121	rs11920688	3	99037090	T	C	0.0846	0.008498	0.3842	2.379e-23	35331	0.00279727	99.1021	cell adhesion molecule L1 like [Source:HGNC Symbol;Acc:HGNC:1939]
BCHE	ENSG00000114200	rs11924273	3	166322984	T	G	-0.0704	0.008405	0.3688	5.491e-17	35354	0.00198048	70.1528	butyrylcholinesterase [Source:HGNC Symbol;Acc:HGNC:983]
SLITRK3	ENSG00000121871	rs11924462	3	163413410	TTTG	CTTG	-0.0636	0.008463	0.38764	5.7e-14	35329	0.00159603	56.473	SLIT and NTRK like family member 3 [Source:HGNC Symbol;Acc:HGNC:23501]
CXCL11	ENSG00000169248	rs11939003	4	75927663	C	T	0.2579	0.008302	0.35751	1e-200	35354	0.0265707	964.967	C-X-C motif chemokine ligand 11 [Source:HGNC Symbol;Acc:HGNC:10638]
CXCL1	ENSG00000163739	rs11944104	4	73846576	C	A	0.5807	0.032049	0.01736	2.26e-73	35350	0.00920175	328.284	C-X-C motif chemokine ligand 1 [Source:HGNC Symbol;Acc:HGNC:4602]
SEMA6A	ENSG00000092421	rs11956300	5	116515541	T	G	0.0722	0.013145	0.11195	3.96e-08	35360	0.000852453	30.1668	semaphorin 6A [Source:HGNC Symbol;Acc:HGNC:10738]
C7	ENSG00000112936	rs11959586	5	52375402	TTTTTTGTTTGTTTTTTTTG	TTTTTTTTTTGTTTTTTTTG	0.149	0.027102	0.02458	3.848e-08	35360	0.000854056	30.2235	complement C7 [Source:HGNC Symbol;Acc:HGNC:1346]
HSP90B1	ENSG00000166598	rs1196837	12	105120702	GGGCGTGTGTGTGTGTGTGTG	AGGCGTGTGTGTGTGTGTGTG	0.1025	0.008136	0.42232	2.15e-36	35357	0.00446895	158.709	heat shock protein 90 beta family member 1 [Source:HGNC Symbol;Acc:HGNC:12028]
COL10A1	ENSG00000123500	rs11968601	6	115812696	T	C	-0.146	0.014746	0.0745	4.132e-23	35355	0.00276506	98.0241	collagen type X alpha 1 chain [Source:HGNC Symbol;Acc:HGNC:2185]
TMEM106B	ENSG00000106460	rs11980425	7	12207669	TTTTAAAAAATGTTTAAAA	TTTTTAAAAATGTTTAAAA	-0.093	0.01333	0.09745	3.02e-12	35369	0.00137431	48.6722	transmembrane protein 106B [Source:HGNC Symbol;Acc:HGNC:22407]
ADAM22	ENSG00000008277	rs11983946	7	90808707	G	A	0.0688	0.010827	0.17153	2.094e-10	35348	0.00114104	40.3772	ADAM metallopeptidase domain 22 [Source:HGNC Symbol;Acc:HGNC:201]
ASPN	ENSG00000106819	rs1201042	9	91691243	T	A	-0.0756	0.009488	0.24459	1.613e-15	35356	0.00179247	63.4848	asporin [Source:HGNC Symbol;Acc:HGNC:14872]
GLRX2	ENSG00000023572	rs12022395	1	195333716	T	C	0.2564	0.025604	0.02485	1.32e-23	35330	0.00283039	100.276	glutaredoxin 2 [Source:HGNC Symbol;Acc:HGNC:16065]
CRYZ	ENSG00000116791	rs12023669	1	87389707	A	G	0.0591	0.010646	0.17347	2.833e-08	35341	0.000871254	30.8161	crystallin zeta [Source:HGNC Symbol;Acc:HGNC:2419]
PTGFRN	ENSG00000134247	rs12024571	1	116907415	T	G	-0.6193	0.024541	0.03056	1.64e-140	35347	0.0176974	636.785	prostaglandin F2 receptor inhibitor [Source:HGNC Symbol;Acc:HGNC:9601]
PEF1	ENSG00000162517	rs12026141	1	201980465	T	C	-0.0683	0.008886	0.31246	1.515e-14	35357	0.00166812	59.0751	penta-EF-hand domain containing 1 [Source:HGNC Symbol;Acc:HGNC:30009]
FCGR3B	ENSG00000162747	rs12029217	1	161518073	T	C	0.4243	0.013849	0.1022	1e-200	35351	0.0258658	938.609	Fc gamma receptor IIIb [Source:HGNC Symbol;Acc:HGNC:3620]
CFHR4	ENSG00000134365	rs12029494	1	196508544	G	T	0.6007	0.016766	0.06026	1e-200	35338	0.0350524	1283.61	complement factor H related 4 [Source:HGNC Symbol;Acc:HGNC:16979]
GSTM1	ENSG00000134184	rs12034332	1	108913064	A	G	0.2762	0.036424	0.01459	3.381e-14	35346	0.00162415	57.4973	glutathione S-transferase mu 1 [Source:HGNC Symbol;Acc:HGNC:4632]
CA6	ENSG00000131686	rs12034435	1	9363991	T	C	-0.0878	0.011749	0.17964	7.859e-14	35386	0.00157569	55.8422	carbonic anhydrase 6 [Source:HGNC Symbol;Acc:HGNC:1380]
PLA2G2A	ENSG00000188257	rs12034502	1	65634148	T	C	-0.0747	0.009007	0.39273	1.1e-16	35347	0.00194216	68.7791	phospholipase A2 group IIA [Source:HGNC Symbol;Acc:HGNC:9031]
RPS6KA1	ENSG00000117676	rs12035228	1	196110779	A	G	0.0871	0.008756	0.25269	2.576e-23	35328	0.00279313	98.9464	ribosomal protein S6 kinase A1 [Source:HGNC Symbol;Acc:HGNC:10430]
CFHR2	ENSG00000080910	rs12035228	1	196110779	A	G	0.1371	0.0088	0.25269	1.005e-54	35337	0.00682193	242.708	complement factor H related 2 [Source:HGNC Symbol;Acc:HGNC:4890]
CFHR5	ENSG00000134389	rs12035228	1	196110779	A	G	0.0791	0.009249	0.25269	1.205e-17	35337	0.00206555	73.1373	complement factor H related 5 [Source:HGNC Symbol;Acc:HGNC:24668]
LEPR	ENSG00000116678	rs12036274	1	67784271	A	T	0.0837	0.009254	0.22902	1.5e-19	35354	0.00230861	81.8026	leptin receptor [Source:HGNC Symbol;Acc:HGNC:6554]
PTGFRN	ENSG00000134247	rs12037202	1	116883784	C	T	-0.362	0.011622	0.15911	1e-200	35347	0.0267143	970.132	prostaglandin F2 receptor inhibitor [Source:HGNC Symbol;Acc:HGNC:9601]
TNNT2	ENSG00000118194	rs12038333	1	196703324	A	G	-0.1173	0.00805	0.39965	4.245e-48	35339	0.00597239	212.315	troponin T2, cardiac type [Source:HGNC Symbol;Acc:HGNC:11949
FCRL4	ENSG00000163518	rs12039758	1	157510525	A	G	0.3019	0.009862	0.21638	1e-200	35371	0.0258103	937.069	Fc receptor like 4 [Source:HGNC Symbol;Acc:HGNC:18507]
S100A16	ENSG00000188643	rs12044086	1	153270357	C	T	-0.1717	0.027107	0.025	2.385e-10	35362	0.00113331	40.1193	S100 calcium binding protein A16 [Source:HGNC Symbol;Acc:HGNC:20441]
S100A7	ENSG00000143556	rs12048392	1	156905201	T	C	0.2183	0.028305	0.02345	1.24e-14	35364	0.00167915	59.478	S100 calcium binding protein A7 [Source:HGNC Symbol;Acc:HGNC:10497]
ENTPD5	ENSG00000187097	rs1205042	14	71908570	ATAGT	ACAGT	0.0951	0.014358	0.08883	3.506e-11	35366	0.00123894	43.8681	ectonucleoside triphosphate diphosphohydrolase 5 (inactive) [Source:HGNC Symbol;Acc:HGNC:3367]
FUT8	ENSG00000033170	rs1205087	14	71815353	G	T	-0.202	0.031365	0.01768	1.192e-10	35368	0.00117137	41.4751	fucosyltransferase 8 [Source:HGNC Symbol;Acc:HGNC:4019]
DNER	ENSG00000187957	rs12052464	2	229659588	G	T	-0.0897	0.008269	0.47652	2.058e-27	35360	0.00331683	117.667	delta/notch like EGF repeat containing [Source:HGNC Symbol;Acc:HGNC:24456]
ERAP1	ENSG00000164307	rs12054781	5	93162871	C	T	0.1065	0.008401	0.36231	7.956e-37	35343	0.00452651	160.699	endoplasmic reticulum aminopeptidase 1 [Source:HGNC Symbol;Acc:HGNC:18173]
CA6	ENSG00000131686	rs12059915	1	6213296	A	G	0.1401	0.019933	0.05011	2.086e-12	35381	0.0013943	49.3977	carbonic anhydrase 6 [Source:HGNC Symbol;Acc:HGNC:1380]
PILRA	ENSG00000085514	rs1206383	7	122015755	G	A	-0.0824	0.014652	0.08025	1.87e-08	35342	0.00089409	31.6254	paired immunoglobin like type 2 receptor alpha [Source:HGNC Symbol;Acc:HGNC:20396]
PILRA	ENSG00000085514	rs1206383	7	122015755	G	A	-0.0829	0.014689	0.08025	1.67e-08	35354	0.000900109	31.8493	paired immunoglobin like type 2 receptor alpha [Source:HGNC Symbol;Acc:HGNC:20396]
CNTN2	ENSG00000184144	rs12067235	1	205312127	T	G	0.3188	0.011117	0.16833	7.321e-181	35374	0.0227194	822.312	contactin 2 [Source:HGNC Symbol;Acc:HGNC:2172]
CFHR2	ENSG00000080910	rs12070395	1	180588082	G	A	0.0729	0.009169	0.22383	1.857e-15	35355	0.00178478	63.2101	complement factor H related 2 [Source:HGNC Symbol;Acc:HGNC:4890]
CFHR4	ENSG00000134365	rs12071084	1	196234564	C	A	0.3046	0.032611	0.01559	9.592e-21	35335	0.00246295	87.2383	complement factor H related 4 [Source:HGNC Symbol;Acc:HGNC:16979]
ACP6	ENSG00000162836	rs12073794	1	157405288	T	C	-0.0772	0.00944	0.28694	2.879e-16	35375	0.00188701	66.8753	acid phosphatase 6, lysophosphatidic [Source:HGNC Symbol;Acc:HGNC:29609]
EPHA10	ENSG00000183317	rs12074120	1	37731729	G	T	0.078	0.008841	0.27252	1.12e-18	35379	0.00219526	77.8327	EPH receptor A10 [Source:HGNC Symbol;Acc:HGNC:19987]
PPIE	ENSG00000084072	rs12074147	1	39738050	C	T	-0.287	0.008209	0.42647	1e-200	35374	0.0334	1222.25	peptidylprolyl isomerase E [Source:HGNC Symbol;Acc:HGNC:9258]
SLAMF7	ENSG00000026751	rs12079579	1	161910692	A	G	0.1434	0.016884	0.06927	2.01e-17	35361	0.00203581	72.1312	SLAM family member 7 [Source:HGNC Symbol;Acc:HGNC:21394]
LEPR	ENSG00000116678	rs12081633	1	80546805	A	G	-0.0675	0.01161	0.11988	6.1e-09	35355	0.000955162	33.8001	leptin receptor [Source:HGNC Symbol;Acc:HGNC:6554]
KISS1	ENSG00000170498	rs12085435	1	56949637	A	G	0.6392	0.017462	0.05177	1e-200	35371	0.0364998	1339.86	KiSS-1 metastasis suppressor [Source:HGNC Symbol;Acc:HGNC:6341]
AKR7A3	ENSG00000162482	rs12094043	1	19245382	G	A	-0.2124	0.008638	0.34677	1.706e-133	35379	0.0168026	604.586	aldo-keto reductase family 7 member A3 [Source:HGNC Symbol;Acc:HGNC:390]
FCGR3A	ENSG00000203747	rs12095544	1	162062119	C	T	-0.23	0.017753	0.07008	2.189e-38	35359	0.0047245	167.837	Fc gamma receptor IIIa [Source:HGNC Symbol;Acc:HGNC:3619]
GALNT16	ENSG00000100626	rs12100668	14	69326758	A	G	0.1685	0.008336	0.40769	7.319e-91	35357	0.011424	408.564	polypeptide N-acetylgalactosaminyltransferase 16 [Source:HGNC Symbol;Acc:HGNC:23233]
S100A7	ENSG00000143556	rs12117121	1	118764586	C	T	0.2019	0.030466	0.01922	3.43e-11	35367	0.00124024	43.9154	S100 calcium binding protein A7 [Source:HGNC Symbol;Acc:HGNC:10497]
MAN1A2	ENSG00000198162	rs12117281	1	117238703	C	T	0.1364	0.011656	0.15193	1.25e-31	35361	0.00385768	136.932	mannosidase alpha class 1A member 2 [Source:HGNC Symbol;Acc:HGNC:6822]
ROR1	ENSG00000185483	rs12117461	1	64338578	T	C	-0.098	0.015469	0.07618	2.37e-10	35349	0.00113412	40.1331	receptor tyrosine kinase like orphan receptor 1 [Source:HGNC Symbol;Acc:HGNC:10256]
ECM1	ENSG00000143369	rs12119409	1	151011084	G	C	-0.1913	0.007806	0.4805	1.269e-132	35359	0.0167016	600.549	extracellular matrix protein 1 [Source:HGNC Symbol;Acc:HGNC:3153]
CNTN2	ENSG00000184144	rs12119834	1	205498763	A	G	0.1109	0.010259	0.21359	3.079e-27	35373	0.00329267	116.85	contactin 2 [Source:HGNC Symbol;Acc:HGNC:2172]
IL6R	ENSG00000160712	rs12121180	1	154309746	T	C	0.4319	0.011704	0.14261	1e-200	35363	0.0370799	1361.67	interleukin 6 receptor [Source:HGNC Symbol;Acc:HGNC:6019]
FCRLB	ENSG00000162746	rs12121649	1	160958481	A	G	0.1323	0.009963	0.20853	3.077e-40	35363	0.0049617	176.325	Fc receptor like B [Source:HGNC Symbol;Acc:HGNC:26431]
REN	ENSG00000143839	rs12123481	1	163755824	A	G	0.0661	0.008294	0.43617	1.59e-15	35355	0.00179327	63.5112	renin [Source:HGNC Symbol;Acc:HGNC:9958]
ACP6	ENSG00000162836	rs12124243	1	118056327	C	T	-0.0958	0.009918	0.24718	4.491e-22	35366	0.00263119	93.295	acid phosphatase 6, lysophosphatidic [Source:HGNC Symbol;Acc:HGNC:29609]
ECM1	ENSG00000143369	rs12124306	1	155161323	G	A	0.044	0.007913	0.45251	2.687e-08	35365	0.000873514	30.9171	extracellular matrix protein 1 [Source:HGNC Symbol;Acc:HGNC:3153]
FCRL4	ENSG00000163518	rs12124727	1	120104226	T	C	-0.0657	0.00876	0.32713	6.402e-14	35359	0.0015883	56.2468	Fc receptor like 4 [Source:HGNC Symbol;Acc:HGNC:18507]
REG4	ENSG00000134193	rs12125319	1	119108785	C	T	0.1599	0.027012	0.02414	3.228e-09	35359	0.000990041	35.0396	regenerating family member 4 [Source:HGNC Symbol;Acc:HGNC:22977]
FCRL4	ENSG00000163518	rs12126715	1	160680262	G	C	-0.2199	0.025956	0.02624	2.413e-17	35350	0.0020263	71.7712	Fc receptor like 4 [Source:HGNC Symbol;Acc:HGNC:18507]
ANGPTL3	ENSG00000132855	rs12130644	1	73428961	T	C	-0.0711	0.01214	0.12561	4.726e-09	35339	0.000969675	34.2987	angiopoietin like 3 [Source:HGNC Symbol;Acc:HGNC:491]
PSMA5	ENSG00000143106	rs12132412	1	21493549	G	A	-0.0649	0.008603	0.34943	4.564e-14	35374	0.00160623	56.9069	proteasome 20S subunit alpha 5 [Source:HGNC Symbol;Acc:HGNC:9534]
WNT3A	ENSG00000154342	rs12132412	1	21493549	G	A	-0.0686	0.008511	0.34943	7.639e-16	35365	0.00183365	64.9625	Wnt family member 3A [Source:HGNC Symbol;Acc:HGNC:15983]
CD46	ENSG00000117335	rs12133018	1	179473233	A	T	-0.045	0.008237	0.49063	4.677e-08	35358	0.000843398	29.8444	CD46 molecule [Source:HGNC Symbol;Acc:HGNC:6953]
NEGR1	ENSG00000172260	rs12133018	1	179473233	A	T	-0.0487	0.008248	0.49063	3.54e-09	35358	0.00098502	34.8607	neuronal growth regulator 1 [Source:HGNC Symbol;Acc:HGNC:17302]
KISS1	ENSG00000170498	rs12133084	1	57134542	C	G	0.2442	0.036442	0.01163	2.068e-11	35368	0.00126802	44.9017	KiSS-1 metastasis suppressor [Source:HGNC Symbol;Acc:HGNC:6341]
PSMB4	ENSG00000159377	rs12134551	1	151863125	GGGGGGGGGG	AGGGGGGGGG	-0.0907	0.015323	0.07141	3.23e-09	35357	0.000989969	35.035	proteasome 20S subunit beta 4 [Source:HGNC Symbol;Acc:HGNC:9541]
SLAMF6	ENSG00000162739	rs12137007	1	160493616	G	A	-0.2124	0.010478	0.17654	2.34e-91	35350	0.0114906	410.892	SLAM family member 6 [Source:HGNC Symbol;Acc:HGNC:21392]
FCRL1	ENSG00000163534	rs12138588	1	158111914	CAA	AAA	0.0787	0.008316	0.44249	2.971e-21	35355	0.0025268	89.5563	Fc receptor like 1 [Source:HGNC Symbol;Acc:HGNC:18509]
NPL	ENSG00000135838	rs12138972	1	182904296	T	C	0.1376	0.022482	0.03354	9.34e-10	35359	0.0010583	37.4578	N-acetylneuraminate pyruvate lyase [Source:HGNC Symbol;Acc:HGNC:16781]
CTSS	ENSG00000163131	rs12139264	1	151723428	A	G	-0.079	0.008081	0.46408	1.43e-22	35365	0.00269512	95.5651	cathepsin S [Source:HGNC Symbol;Acc:HGNC:2545]
CRYZ	ENSG00000116791	rs12141037	1	61489432	G	C	-0.0508	0.009113	0.26289	2.479e-08	35360	0.000878033	31.0728	crystallin zeta [Source:HGNC Symbol;Acc:HGNC:2419]
NFASC	ENSG00000163531	rs12144762	1	204634817	G	A	0.0949	0.012576	0.12423	4.48e-14	35372	0.00160727	56.9407	neurofascin [Source:HGNC Symbol;Acc:HGNC:29866]
GUCA2B	ENSG00000044012	rs12145751	1	44530989	G	A	0.1287	0.021883	0.03427	4.07e-09	35361	0.000977224	34.5875	guanylate cyclase activator 2B [Source:HGNC Symbol;Acc:HGNC:4683]
LAMC2	ENSG00000058085	rs12146099	1	182998944	A	G	0.2562	0.008351	0.36465	1e-200	35360	0.0259275	941.145	laminin subunit gamma 2 [Source:HGNC Symbol;Acc:HGNC:6493]
CHFR	ENSG00000072609	rs12146727	12	7063032	A	G	-0.1862	0.012631	0.11875	3.489e-49	35381	0.00610456	217.3	checkpoint with forkhead and ring finger domains [Source:HGNC Symbol;Acc:HGNC:20455]
RACGAP1	ENSG00000161800	rs12146727	12	7063032	A	G	-0.0846	0.01249	0.11875	1.257e-11	35384	0.00129493	45.8766	Rac GTPase activating protein 1 [Source:HGNC Symbol;Acc:HGNC:9804]
COL2A1	ENSG00000139219	rs12146732	12	49876329	A	C	0.1813	0.020832	0.03829	3.231e-18	35360	0.00213743	75.7372	collagen type II alpha 1 chain [Source:HGNC Symbol;Acc:HGNC:2200]
MDGA2	ENSG00000139915	rs12147146	14	44697112	C	T	0.596	0.033776	0.01482	1.1e-69	35368	0.00872688	311.352	MAM domain containing glycosylphosphatidylinositol anchor 2 [Source:HGNC Symbol;Acc:HGNC:19835]
MTHFSD	ENSG00000103248	rs12149377	16	86611393	T	C	-0.0982	0.009098	0.28472	3.68e-27	35378	0.00328224	116.495	methenyltetrahydrofolate synthetase domain containing [Source:HGNC Symbol;Acc:HGNC:25778]
NQO1	ENSG00000181019	rs12149517	16	70612310	GGCACTGGGGGCTGGGGGCTGGG	AGCACTGGGGGCTGGGGGCTGGG	-0.5655	0.015836	0.06586	1e-200	35376	0.0347925	1275.12	NAD(P)H quinone dehydrogenase 1 [Source:HGNC Symbol;Acc:HGNC:2874]
DHX58	ENSG00000108771	rs12150483	17	42449102	A	G	0.0484	0.008643	0.30205	2.147e-08	35382	0.000885512	31.3572	DExH-box helicase 58 [Source:HGNC Symbol;Acc:HGNC:29517]
NAGLU	ENSG00000108784	rs12150483	17	42449102	A	G	0.098	0.007687	0.30205	3.18e-37	35382	0.00457263	162.523	N-acetyl-alpha-glucosaminidase [Source:HGNC Symbol;Acc:HGNC:7632]
STAT3	ENSG00000168610	rs12150483	17	42449102	A	G	0.0495	0.008866	0.30205	2.36e-08	35370	0.000880516	31.1695	signal transducer and activator of transcription 3 [Source:HGNC Symbol;Acc:HGNC:11364]
LEP	ENSG00000174697	rs12154627	7	130738173	C	T	0.0566	0.008475	0.44092	2.409e-11	35352	0.00126006	44.5994	leptin [Source:HGNC Symbol;Acc:HGNC:6553]
NCF1	ENSG00000158517	rs12154789	7	75434707	T	C	0.4939	0.013842	0.09788	1e-200	35344	0.0347693	1273.08	neutrophil cytosolic factor 1 [Source:HGNC Symbol;Acc:HGNC:7660]
FTCD	ENSG00000160282	rs12165290	21	44627002	A	G	0.058	0.009918	0.21551	4.985e-09	35260	0.000968957	34.1966	formimidoyltransferase cyclodeaminase [Source:HGNC Symbol;Acc:HGNC:3974]
SHBG	ENSG00000129214	rs12185242	17	49329709	C	A	-0.0704	0.008325	0.41617	2.75e-17	35370	0.00201774	71.5076	sex hormone binding globulin [Source:HGNC Symbol;Acc:HGNC:10839]
ERAP1	ENSG00000164307	rs12187061	5	104035242	A	C	-0.0588	0.010721	0.16985	4.146e-08	35342	0.0008504	30.0787	endoplasmic reticulum aminopeptidase 1 [Source:HGNC Symbol;Acc:HGNC:18173]
METTL24	ENSG00000053328	rs12189608	6	110252089	T	A	-0.1305	0.01953	0.04417	2.36e-11	35372	0.00126069	44.647	methyltransferase like 24 [Source:HGNC Symbol;Acc:HGNC:21566]
PPIL1	ENSG00000137168	rs12190328	6	36362736	T	C	-0.1961	0.017669	0.0604	1.28e-28	35351	0.00347231	123.17	peptidylprolyl isomerase like 1 [Source:HGNC Symbol;Acc:HGNC:9260]
COL9A1	ENSG00000112280	rs12190836	6	48917361	GATTAAC	AATTAAC	0.0659	0.011811	0.12379	2.413e-08	35360	0.000879636	31.1296	collagen type IX alpha 1 chain [Source:HGNC Symbol;Acc:HGNC:2217]
LRP11	ENSG00000120256	rs12191283	6	150000703	C	T	-0.1549	0.007609	0.49992	4.02e-92	35378	0.0115786	414.403	LDL receptor related protein 11 [Source:HGNC Symbol;Acc:HGNC:16936]
GMPR	ENSG00000137198	rs12192318	6	16887099	T	C	-0.1202	0.018178	0.06263	3.782e-11	35375	0.00123448	43.7212	guanosine monophosphate reductase [Source:HGNC Symbol;Acc:HGNC:4376]
PREP	ENSG00000085377	rs12192369	6	105329503	G	A	-0.2123	0.011446	0.14036	8.56e-77	35359	0.00963579	344.008	prolyl endopeptidase [Source:HGNC Symbol;Acc:HGNC:9358]
COL11A2	ENSG00000204248	rs12194518	6	33838172	G	C	0.1123	0.013137	0.11174	1.25e-17	35345	0.0020632	73.0706	collagen type XI alpha 2 chain [Source:HGNC Symbol;Acc:HGNC:2187]
BTN3A3	ENSG00000111801	rs12195411	6	26259381	A	G	0.5444	0.029312	0.02018	5.354e-77	35375	0.00965683	344.922	butyrophilin subfamily 3 member A3 [Source:HGNC Symbol;Acc:HGNC:1140]
VNN2	ENSG00000112303	rs12195746	6	132992692	T	A	-0.291	0.015376	0.08764	7.08e-80	35368	0.0100257	358.158	vanin 2 [Source:HGNC Symbol;Acc:HGNC:12706]
CRISP2	ENSG00000124490	rs12200464	6	48494645	G	T	-0.0675	0.008182	0.48984	1.592e-16	35358	0.00192117	68.0556	cysteine rich secretory protein 2 [Source:HGNC Symbol;Acc:HGNC:12024]
MANEA	ENSG00000172469	rs12201004	6	76867934	G	A	-0.1521	0.026825	0.02291	1.43e-08	35341	0.000908877	32.148	mannosidase endo-alpha [Source:HGNC Symbol;Acc:HGNC:21072]
AGER	ENSG00000204305	rs12201133	6	129969624	A	C	0.0967	0.009345	0.27989	4.283e-25	35365	0.00301861	107.07	advanced glycosylation end-product specific receptor [Source:HGNC Symbol;Acc:HGNC:320]
MDGA1	ENSG00000112139	rs12203552	6	37739036	A	T	-0.3803	0.019801	0.05584	3.31e-82	35360	0.0103243	368.853	MAM domain containing glycosylphosphatidylinositol anchor 1 [Source:HGNC Symbol;Acc:HGNC:19267]
SMAP1	ENSG00000112305	rs12203753	6	71221481	T	C	0.1906	0.021176	0.03938	2.25e-19	35323	0.00228826	81.009	small ArfGAP 1 [Source:HGNC Symbol;Acc:HGNC:19651]
RNASET2	ENSG00000026297	rs12203820	6	166950023	A	T	0.1651	0.012847	0.12062	8.49e-38	35343	0.00465117	165.145	ribonuclease T2 [Source:HGNC Symbol;Acc:HGNC:21686]
RBP7	ENSG00000162444	rs1220424	1	9941922	A	T	0.1295	0.009703	0.2192	1.25e-40	35390	0.00500803	178.116	retinol binding protein 7 [Source:HGNC Symbol;Acc:HGNC:30316]
VNN2	ENSG00000112303	rs12205095	6	132716167	G	T	-0.5441	0.006052	0.32922	1e-200	35364	0.186038	8082.3	vanin 2 [Source:HGNC Symbol;Acc:HGNC:12706]
CFB	ENSG00000243649	rs12207143	6	18561653	T	C	-0.1439	0.026292	0.02607	4.423e-08	35375	0.000846078	29.9537	complement factor B [Source:HGNC Symbol;Acc:HGNC:1037]
ALDH5A1	ENSG00000112294	rs12212507	6	160650950	A	G	-0.1065	0.018479	0.03928	8.247e-09	35389	0.000937706	33.2137	aldehyde dehydrogenase 5 family member A1 [Source:HGNC Symbol;Acc:HGNC:408]
PDGFD	ENSG00000170962	rs12223045	11	103861349	T	C	0.1521	0.013023	0.11514	1.62e-31	35364	0.0038424	136.399	platelet derived growth factor D [Source:HGNC Symbol;Acc:HGNC:30620]
C1RL	ENSG00000139178	rs12230154	12	7253606	C	T	-0.1063	0.008556	0.44825	1.947e-35	35390	0.00434264	154.348	complement C1r subcomponent like [Source:HGNC Symbol;Acc:HGNC:21265]
PLXNC1	ENSG00000136040	rs12231228	12	94368573	CAGC	TAGC	-0.3087	0.030081	0.02154	1.04e-24	35367	0.00296892	105.309	plexin C1 [Source:HGNC Symbol;Acc:HGNC:9106]
INHBC	ENSG00000175189	rs12231914	12	30097006	A	T	-0.1392	0.024903	0.03069	2.28e-08	35358	0.000882884	31.2428	inhibin subunit beta C [Source:HGNC Symbol;Acc:HGNC:6068]
TNFAIP8	ENSG00000145779	rs12234017	5	119376139	G	A	-0.0652	0.009241	0.23636	1.72e-12	35353	0.00140611	49.7775	TNF alpha induced protein 8 [Source:HGNC Symbol;Acc:HGNC:17260]
PRSS3	ENSG00000010438	rs12237401	9	33367090	T	C	0.0853	0.009096	0.27531	6.71e-21	35348	0.00248172	87.9372	serine protease 3 [Source:HGNC Symbol;Acc:HGNC:9486]
GLRX3	ENSG00000108010	rs12248841	10	130146988	C	T	-0.0791	0.008285	0.41819	1.323e-21	35340	0.00257266	91.1472	glutaredoxin 3 [Source:HGNC Symbol;Acc:HGNC:15987]
PNLIPRP1	ENSG00000187021	rs12249434	10	116539194	T	C	0.1357	0.015393	0.07689	1.19e-18	35376	0.00219206	77.7121	pancreatic lipase related protein 1 [Source:HGNC Symbol;Acc:HGNC:9156]
CRTAC1	ENSG00000095713	rs12258909	10	96335540	T	C	-0.2116	0.027901	0.02505	3.349e-14	35367	0.00162363	57.5132	cartilage acidic protein 1 [Source:HGNC Symbol;Acc:HGNC:14882]
UNC5B	ENSG00000107731	rs12262480	10	71302392	C	A	0.1886	0.014025	0.09498	3.18e-41	35373	0.00508617	180.823	unc-5 netrin receptor B [Source:HGNC Symbol;Acc:HGNC:12568]
ASRGL1	ENSG00000162174	rs12275541	11	62322339	A	G	-0.2112	0.008638	0.31592	5.143e-132	35364	0.0166234	597.774	asparaginase and isoaspartyl peptidase 1 [Source:HGNC Symbol;Acc:HGNC:16448]
THYN1	ENSG00000151500	rs12278812	11	134252402	C	A	-0.0627	0.009721	0.20778	1.12e-10	35144	0.00118236	41.5995	thymocyte nuclear protein 1 [Source:HGNC Symbol;Acc:HGNC:29560]
SAA2	ENSG00000134339	rs12282271	11	18698382	G	A	-0.0957	0.008235	0.42148	3.2e-31	35382	0.00380242	135.043	serum amyloid A2 [Source:HGNC Symbol;Acc:HGNC:10514]
PTPRJ	ENSG00000149177	rs12282853	11	61553047	T	C	0.2579	0.033118	0.01549	6.84e-15	35362	0.00171196	60.6387	protein tyrosine phosphatase receptor type J [Source:HGNC Symbol;Acc:HGNC:9673]
LYVE1	ENSG00000133800	rs12289747	11	10585458	G	A	-0.1629	0.021281	0.04072	1.94e-14	35377	0.00165355	58.5914	lymphatic vessel endothelial hyaluronan receptor 1 [Source:HGNC Symbol;Acc:HGNC:14687]
NTM	ENSG00000182667	rs12289924	11	131440207	G	T	0.1038	0.009304	0.29749	6.63e-29	35353	0.00350835	124.46	neurotrimin [Source:HGNC Symbol;Acc:HGNC:17941]
RELT	ENSG00000054967	rs12293998	11	73302315	G	T	0.0602	0.008873	0.28804	1.16e-11	35369	0.00129976	46.0286	RELT TNF receptor [Source:HGNC Symbol;Acc:HGNC:13764]
CREG1	ENSG00000143162	rs1229429	1	167535829	T	C	-0.1007	0.009088	0.27857	1.556e-28	35359	0.00346033	122.772	cellular repressor of E1A stimulated genes 1 [Source:HGNC Symbol;Acc:HGNC:2351]
ADH1B	ENSG00000196616	rs1229984	4	99318162	C	T	0.4338	0.062374	0.00414	3.53e-12	35344	0.00136667	48.3668	alcohol dehydrogenase 1B (class I), beta polypeptide [Source:HGNC Symbol;Acc:HGNC:250]
PLXNC1	ENSG00000136040	rs12302104	12	94935299	A	G	-0.7202	0.038889	0.01235	1.45e-76	35368	0.00960398	342.948	plexin C1 [Source:HGNC Symbol;Acc:HGNC:9106]
LUM	ENSG00000139329	rs12309747	12	90623295	T	C	-0.2618	0.027205	0.02457	6.37e-22	35349	0.00261293	92.6013	lumican [Source:HGNC Symbol;Acc:HGNC:6724]
ENO2	ENSG00000111674	rs12313283	12	8363333	A	G	0.0893	0.016034	0.07132	2.554e-08	35368	0.00087625	31.0166	enolase 2 [Source:HGNC Symbol;Acc:HGNC:3353]
CFHR2	ENSG00000080910	rs1231768	1	192841435	T	C	0.1384	0.015394	0.06389	2.462e-19	35344	0.00228172	80.8248	complement factor H related 2 [Source:HGNC Symbol;Acc:HGNC:4890]
ART4	ENSG00000111339	rs12318199	12	14598385	A	G	0.495	0.015658	0.06591	1e-200	35365	0.0274828	999.34	ADP-ribosyltransferase 4 (inactive) (Dombrock blood group) [Source:HGNC Symbol;Acc:HGNC:726]
CNDP1	ENSG00000150656	rs12326826	18	74569248	C	T	-0.1885	0.009466	0.27848	3.147e-88	35368	0.0110876	396.52	carnosine dipeptidase 1 [Source:HGNC Symbol;Acc:HGNC:20675]
ALPPL2	ENSG00000163283	rs12328730	2	232386656	T	C	0.0522	0.008084	0.35559	1.06e-10	35366	0.00117758	41.6931	alkaline phosphatase, placental [Source:HGNC Symbol;Acc:HGNC:439]
ADAMTSL1	ENSG00000178031	rs12337179	9	18867599	C	T	0.1569	0.013943	0.09741	2.243e-29	35364	0.00356796	126.622	ADAMTS like 1 [Source:HGNC Symbol;Acc:HGNC:14632]
FLRT3	ENSG00000125848	rs1233749	20	15567100	GTT	GGT	0.0716	0.008343	0.36669	9.291e-18	35366	0.00207822	73.6473	fibronectin leucine rich transmembrane protein 3 [Source:HGNC Symbol;Acc:HGNC:3762]
GSN	ENSG00000148180	rs12338713	9	117121121	A	C	-0.2522	0.033507	0.01399	5.198e-14	35368	0.00159924	56.6493	gelsolin [Source:HGNC Symbol;Acc:HGNC:4620]
GLIPR2	ENSG00000122694	rs12342201	9	93132682	A	G	-0.121	0.00828	0.49613	2.279e-48	35357	0.00600371	213.543	GLI pathogenesis related 2 [Source:HGNC Symbol;Acc:HGNC:18007]
QSOX2	ENSG00000165661	rs12349897	9	132633948	C	G	-0.1372	0.022763	0.03852	1.67e-09	35373	0.00102596	36.3266	quiescin sulfhydryl oxidase 2 [Source:HGNC Symbol;Acc:HGNC:30249]
AIF1L	ENSG00000126878	rs12351921	9	131389215	C	G	-0.1842	0.012924	0.12086	4.313e-46	35371	0.0057102	203.124	allograft inflammatory factor 1 like [Source:HGNC Symbol;Acc:HGNC:28904]
CDHR5	ENSG00000099834	rs12360820	11	620927	C	A	0.0702	0.010525	0.17775	2.566e-11	35357	0.00125663	44.4842	cadherin related family member 5 [Source:HGNC Symbol;Acc:HGNC:7521]
HEBP1	ENSG00000013583	rs12368093	12	13250139	C	T	-0.0705	0.009765	0.25065	5.2e-13	35376	0.00147125	52.1206	heme binding protein 1 [Source:HGNC Symbol;Acc:HGNC:17176]
TAPBPL	ENSG00000139192	rs12370543	12	7107564	G	T	0.1159	0.014285	0.1015	4.93e-16	35391	0.00185655	65.8236	TAP binding protein like [Source:HGNC Symbol;Acc:HGNC:30683]
ASPN	ENSG00000106819	rs12378270	9	94296892	AAAAAACTAGCCAAGT	AAAAAACTAGCCGAGT	-0.1101	0.014106	0.09261	5.932e-15	35348	0.0017205	60.9175	asporin [Source:HGNC Symbol;Acc:HGNC:14872]
OGN	ENSG00000106809	rs12378270	9	94296892	AAAAAACTAGCCAAGT	AAAAAACTAGCCGAGT	0.1058	0.013487	0.09261	4.35e-15	35348	0.00173788	61.5341	osteoglycin [Source:HGNC Symbol;Acc:HGNC:8126]
ENG	ENSG00000106991	rs12378537	9	133190139	T	C	0.5027	0.015806	0.07663	1e-200	35368	0.0278046	1011.46	endoglin [Source:HGNC Symbol;Acc:HGNC:3349]
LIPN	ENSG00000204020	rs1238449	10	88827092	T	C	-0.1586	0.008227	0.46965	8.26e-83	35357	0.0104018	371.62	lipase family member N [Source:HGNC Symbol;Acc:HGNC:23452]
PTPRU	ENSG00000060656	rs12402615	1	29264557	A	G	-0.1159	0.015672	0.076	1.41e-13	35369	0.00154392	54.6882	protein tyrosine phosphatase receptor type U [Source:HGNC Symbol;Acc:HGNC:9683]
EPB41	ENSG00000159023	rs12403568	1	29131266	T	G	-0.0515	0.007955	0.47071	9.555e-11	35370	0.00118354	41.9092	erythrocyte membrane protein band 4.1 [Source:HGNC Symbol;Acc:HGNC:3377]
FCRL3	ENSG00000160856	rs12404207	1	156750590	G	A	0.059	0.00818	0.40324	5.495e-13	35360	0.00146908	52.0203	Fc receptor like 3 [Source:HGNC Symbol;Acc:HGNC:18506]
BPNT1	ENSG00000162813	rs12404566	1	220200137	A	T	0.0689	0.010049	0.19696	7.06e-12	35355	0.0013279	47.0076	3'(2'), 5'-bisphosphate nucleotidase 1 [Source:HGNC Symbol;Acc:HGNC:1096]
BGLAP	ENSG00000242252	rs12406047	1	196708768	T	A	-0.0582	0.010023	0.18182	6.377e-09	35330	0.000953438	33.7152	bone gamma-carboxyglutamate protein [Source:HGNC Symbol;Acc:HGNC:1043]
IGSF8	ENSG00000162729	rs12408203	1	160138831	A	G	0.0771	0.010669	0.16595	4.96e-13	35360	0.00147471	52.22	immunoglobulin superfamily member 8 [Source:HGNC Symbol;Acc:HGNC:17813]
IGSF8	ENSG00000162729	rs12408242	1	160092144	C	T	0.1629	0.010345	0.17984	7.2e-56	35360	0.0069636	247.946	immunoglobulin superfamily member 8 [Source:HGNC Symbol;Acc:HGNC:17813]
NBL1	ENSG00000158747	rs12408663	1	19641564	C	T	-0.0602	0.009845	0.21403	9.671e-10	35379	0.00105574	37.3884	NBL1, DAN family BMP antagonist [Source:HGNC Symbol;Acc:HGNC:7650]
GBP1	ENSG00000117228	rs12410795	1	89685336	C	T	-0.5632	0.031095	0.01792	2.539e-73	35340	0.00919739	328.035	guanylate binding protein 1 [Source:HGNC Symbol;Acc:HGNC:4182]
FAM171A1	ENSG00000148468	rs12411755	10	15335971	C	T	0.1745	0.030561	0.01768	1.131e-08	35367	0.000920995	32.601	family with sequence similarity 171 member A1 [Source:HGNC Symbol;Acc:HGNC:23522]
MSMB	ENSG00000263639	rs12412427	10	45137463	G	A	0.2083	0.022625	0.03534	3.37e-20	35314	0.00239449	84.7572	microseminoprotein beta [Source:HGNC Symbol;Acc:HGNC:7372]
ITIH2	ENSG00000151655	rs12413578	10	9007290	T	C	0.0891	0.013932	0.10019	1.6e-10	35359	0.00115538	40.8982	inter-alpha-trypsin inhibitor heavy chain 2 [Source:HGNC Symbol;Acc:HGNC:6167]
SIGLEC5	ENSG00000105501	rs1241462	19	51990464	AAAAAAAAG	GAAAAAAAG	0.261	0.014147	0.1227	5.36e-76	35386	0.00952716	340.352	sialic acid binding Ig like lectin 5 [Source:HGNC Symbol;Acc:HGNC:10874]
SAA4	ENSG00000148965	rs12418493	11	16952634	C	T	0.3133	0.026259	0.03471	8.17e-33	35368	0.00400875	142.344	serum amyloid A4, constitutive [Source:HGNC Symbol;Acc:HGNC:10516]
PLEKHA7	ENSG00000166689	rs12421951	11	17172557	C	T	0.1849	0.016792	0.06174	3.38e-28	35363	0.00341691	121.24	pleckstrin homology domain containing A7 [Source:HGNC Symbol;Acc:HGNC:27049]
GLIPR1	ENSG00000139278	rs12422952	12	75487238	T	C	-0.0859	0.008092	0.3989	2.529e-26	35371	0.00317575	112.681	GLI pathogenesis related 1 [Source:HGNC Symbol;Acc:HGNC:17001]
COL2A1	ENSG00000139219	rs12423250	12	47995462	T	C	-0.4259	0.007399	0.1721	1e-200	35364	0.0856668	3313.18	collagen type II alpha 1 chain [Source:HGNC Symbol;Acc:HGNC:2200]
STAT6	ENSG00000166888	rs12423621	12	59160442	A	G	-0.4831	0.036843	0.01257	2.79e-39	35352	0.00483997	171.925	signal transducer and activator of transcription 6 [Source:HGNC Symbol;Acc:HGNC:11368]
GAPDH	ENSG00000111640	rs12425927	12	6538662	G	A	0.0807	0.013103	0.10835	7.32e-10	35390	0.00107068	37.9298	glyceraldehyde-3-phosphate dehydrogenase [Source:HGNC Symbol;Acc:HGNC:4141]
ENTPD5	ENSG00000187097	rs12433287	14	75230677	C	T	0.115	0.019388	0.04754	3.004e-09	35347	0.000994363	35.1807	ectonucleoside triphosphate diphosphohydrolase 5 (inactive) [Source:HGNC Symbol;Acc:HGNC:3367]
SERPINA10	ENSG00000140093	rs12436634	14	95005209	C	T	-0.2151	0.028104	0.0222	1.952e-14	35357	0.00165406	58.576	serpin family A member 10 [Source:HGNC Symbol;Acc:HGNC:15996]
ACAN	ENSG00000157766	rs12441312	15	88710195	C	G	0.0872	0.009942	0.20578	1.78e-18	35353	0.00217128	76.9238	aggrecan [Source:HGNC Symbol;Acc:HGNC:319]
CBLN1	ENSG00000102924	rs12443595	16	35498753	A	C	-0.4981	0.039006	0.01226	2.414e-37	35367	0.00458959	163.059	cerebellin 1 precursor [Source:HGNC Symbol;Acc:HGNC:1543]
PLCG2	ENSG00000197943	rs12445050	16	81837364	T	C	0.1847	0.013338	0.10029	1.32e-43	35361	0.0053936	191.747	phospholipase C gamma 2 [Source:HGNC Symbol;Acc:HGNC:9066]
OMG	ENSG00000126861	rs12449302	17	31084555	C	T	-0.1193	0.011035	0.16538	3.04e-27	35361	0.00329442	116.872	oligodendrocyte myelin glycoprotein [Source:HGNC Symbol;Acc:HGNC:8135]
CCL18	ENSG00000275385	rs12450552	17	36081897	C	T	0.3842	0.015613	0.08516	1.063e-133	35369	0.0168324	605.505	C-C motif chemokine ligand 18 [Source:HGNC Symbol;Acc:HGNC:10616]
ENGASE	ENSG00000167280	rs12450779	17	79017168	G	C	0.5061	0.016732	0.06725	1e-200	35384	0.0252048	914.855	endo-beta-N-acetylglucosaminidase [Source:HGNC Symbol;Acc:HGNC:24622]
CCL8	ENSG00000108700	rs12451648	17	34646904	A	G	-0.2181	0.027865	0.02255	4.999e-15	35364	0.00172934	61.2588	C-C motif chemokine ligand 8 [Source:HGNC Symbol;Acc:HGNC:10635]
CCL15	ENSG00000275152	rs12452733	17	36058203	A	G	0.2341	0.021204	0.03958	2.436e-28	35370	0.0034343	121.883	C-C motif chemokine ligand 15 [Source:HGNC Symbol;Acc:HGNC:10613]
SPOCK2	ENSG00000107742	rs1245548	10	72086126	A	G	0.1888	0.008221	0.45859	1.01e-116	35372	0.0146915	527.388	SPARC (osteonectin), cwcv and kazal like domains proteoglycan 2 [Source:HGNC Symbol;Acc:HGNC:13564]
IGFLR1	ENSG00000126246	rs12459073	19	35657886	A	G	-0.342	0.010745	0.17816	1e-200	35376	0.0278399	1013.01	IGF like family receptor 1 [Source:HGNC Symbol;Acc:HGNC:23620]
CEACAM8	ENSG00000124469	rs12459454	19	41759235	G	A	-0.0737	0.008787	0.32116	4.963e-17	35374	0.00198475	70.3443	CEA cell adhesion molecule 8 [Source:HGNC Symbol;Acc:HGNC:1820]
CD33	ENSG00000105383	rs12459518	19	51754706	C	G	-0.1768	0.031798	0.0244	2.696e-08	35381	0.000873003	30.9129	CD33 molecule [Source:HGNC Symbol;Acc:HGNC:1659]
ACP5	ENSG00000102575	rs12459949	19	10004515	G	A	0.0653	0.011459	0.16343	1.208e-08	35371	0.000917249	32.4719	acid phosphatase 5, tartrate resistant [Source:HGNC Symbol;Acc:HGNC:124]
BCAM	ENSG00000187244	rs12461127	19	44549282	T	C	0.0684	0.008421	0.48367	4.57e-16	35369	0.00186188	65.9721	basal cell adhesion molecule (Lutheran blood group) [Source:HGNC Symbol;Acc:HGNC:6722]
B3GNT8	ENSG00000177191	rs12461895	19	41342442	C	A	0.2924	0.008452	0.40898	1e-200	35372	0.0327284	1196.77	UDP-GlcNAc:betaGal beta-1,3-N-acetylglucosaminyltransferase 8 [Source:HGNC Symbol;Acc:HGNC:24139]
GDF15	ENSG00000130513	rs12462034	19	18364416	C	T	0.3323	0.010119	0.22224	1e-200	35350	0.0296036	1078.35	growth differentiation factor 15 [Source:HGNC Symbol;Acc:HGNC:30142]
SIGLEC7	ENSG00000168995	rs12462100	19	51322795	T	C	-0.0566	0.009725	0.26807	5.89e-09	35379	0.000956517	33.8711	sialic acid binding Ig like lectin 7 [Source:HGNC Symbol;Acc:HGNC:10876]
NUCB1	ENSG00000104805	rs12462111	19	48668049	T	C	-0.0458	0.008185	0.48639	2.2e-08	35364	0.000884602	31.309	nucleobindin 1 [Source:HGNC Symbol;Acc:HGNC:8043]
SIGLEC14	ENSG00000254415	rs12462691	19	52009970	C	T	0.1228	0.009427	0.38696	8.66e-39	35385	0.00477258	169.678	sialic acid binding Ig like lectin 14 [Source:HGNC Symbol;Acc:HGNC:32926]
HIBCH	ENSG00000198130	rs12464143	2	190991698	ATTGTTTT	TTTGTTTT	0.1279	0.017635	0.05733	4.08e-13	35361	0.00148532	52.5976	3-hydroxyisobutyryl-CoA hydrolase [Source:HGNC Symbol;Acc:HGNC:4908]
SFTPB	ENSG00000168878	rs12468241	2	82836468	C	T	-0.07	0.012567	0.1288	2.55e-08	35341	0.000877148	31.0247	surfactant protein B [Source:HGNC Symbol;Acc:HGNC:10801]
PLA2R1	ENSG00000153246	rs12471193	2	154739625	G	A	-0.0679	0.007881	0.37329	6.94e-18	35324	0.00209698	74.2254	phospholipase A2 receptor 1 [Source:HGNC Symbol;Acc:HGNC:9042]
PLA2R1	ENSG00000153246	rs12471260	2	159466945	A	G	-0.2456	0.007708	0.41345	1e-200	35338	0.0279274	1015.19	phospholipase A2 receptor 1 [Source:HGNC Symbol;Acc:HGNC:9042]
ADAM23	ENSG00000114948	rs12475054	2	205136519	G	A	-0.1847	0.027599	0.02254	2.199e-11	35353	0.00126523	44.784	ADAM metallopeptidase domain 23 [Source:HGNC Symbol;Acc:HGNC:202]
ADAM23	ENSG00000114948	rs12476420	2	206808031	T	C	0.0873	0.01086	0.18075	9.061e-16	35360	0.00182416	64.6166	ADAM metallopeptidase domain 23 [Source:HGNC Symbol;Acc:HGNC:202]
LANCL1	ENSG00000115365	rs12476547	2	209971146	T	C	-0.6505	0.044858	0.0078	1.19e-47	35353	0.00591307	210.276	LanC like glutathione S-transferase 1 [Source:HGNC Symbol;Acc:HGNC:6508]
[truncated: 7,022 more rows]

## Sheet: 异质性和多效性格式保存版
Table S2 Mendelian randomization results of plasma protein and Duodenal ulcer.
Exposure	Outcome	nSNPs			Inverse variance weighted					MR Egger			Simple mode			Weighted median				Weighted mode				Q_statistics _Pvalue	Egger_intercept_Pvalue	Global_Test_Pvalue
			beta	se	Pval	FDR	OR[95% CI]	beta	se	Pval	OR[95% CI]	beta	se	Pval	OR[95% CI]	beta	se	Pval	OR[95% CI]	beta	se	Pval	OR[95% CI]
REG1B	Duodenal ulcer	5	-0.0021	0.0004	4.71e-08	9.41e-05	0.9979(0.9971-0.9986)	-0.003	0.0007	0.0245	0.9970(0.9957-0.9984)	-0.0012	0.001	0.2932	0.9988(0.9968-1.0008)	-0.0023	0.0004	3.63e-07	0.9977(0.9969-0.9986)	-0.0026	0.0005	0.0047	0.9974(0.9965-0.9983)	0.5789	0.2529	0.444
FLT4	Duodenal ulcer	9	0.0014	0.0003	5.98e-07	0.000598	1.0014(1.0008-1.0019)	0.0014	0.0004	0.0109	1.0014(1.0006-1.0022)	0.0019	0.0007	0.0321	1.0019(1.0005-1.0033)	0.0014	0.0003	1.86e-05	1.0014(1.0007-1.002)	0.0014	0.0003	0.0012	1.0014(1.0008-1.0019)	0.3756	0.9894	0.613
IGSF3	Duodenal ulcer	5	0.0034	0.0007	3.5e-06	0.0023	1.0034(1.0020-1.0048)	0.0041	0.0013	0.0517	1.0041(1.0015-1.0067)	0.0041	0.0014	0.0397	1.0041(1.0014-1.0068)	0.0036	0.0008	7.17e-06	1.0036(1.002-1.0052)	0.0037	0.0008	0.0115	1.0037(1.0021-1.0054)	0.6744	0.5573	0.796
IL6ST	Duodenal ulcer	7	0.0026	0.0006	5.27e-06	0.0026	1.0026(1.0015-1.0037)	0.0039	0.0009	0.0075	1.0039(1.0021-1.0057)	0.0031	0.0009	0.0135	1.0031(1.0013-1.0048)	0.0029	0.0006	1e-06	1.0029(1.0017-1.0041)	0.003	0.0006	0.0018	1.003(1.0019-1.0041)	0.4692	0.1347	0.367
GOLM1	Duodenal ulcer	4	-0.0022	0.0005	8.52e-06	0.0034	0.9978(0.9969-0.9988)	-0.0029	0.0007	0.0592	0.9971(0.9957-0.9986)	-0.0018	0.0012	0.2266	0.9982(0.9959-1.0005)	-0.0023	0.0005	3.65e-06	0.9977(0.9967-0.9987)	-0.0024	0.0005	0.0209	0.9976(0.9966-0.9987)	0.4702	0.3267	0.471
EPHB4	Duodenal ulcer	8	0.0017	0.0004	1.63e-05	0.0054	1.0017(1.0010-1.0024)	0.0018	0.0006	0.0194	1.0018(1.0007-1.0029)	0.0018	0.0009	0.0997	1.0018(0.9999-1.0036)	0.0017	0.0004	9.01e-05	1.0017(1.0009-1.0026)	0.0018	0.0005	0.0057	1.0018(1.0009-1.0027)	0.3828	0.7303	0.627
DPEP2	Duodenal ulcer	7	0.0015	0.0004	6.44e-05	0.0167	1.0015(1.0008-1.0023)	0.0017	0.0006	0.0357	1.0017(1.0005-1.0029)	0.0007	0.0011	0.5672	1.0007(0.9985-1.0029)	0.0016	0.0004	8.44e-05	1.0016(1.0008-1.0024)	0.0017	0.0004	0.0065	1.0017(1.0009-1.0025)	0.2778	0.6645	0.43
FAM3D	Duodenal ulcer	3	-0.0017	0.0004	6.68e-05	0.0167	0.9983(0.9974-0.9991)	-0.0021	0.0008	0.2197	0.9979(0.9964-0.9994)	-0.0009	0.0008	0.3547	0.9991(0.9975-1.0006)	-0.0018	0.0004	7.41e-05	0.9983(0.9974-0.9991)	-0.0019	0.0005	0.0604	0.9981(0.9972-0.9991)	0.5744	0.6467	NA
QSOX2	Duodenal ulcer	11	-0.0009	0.0002	0.000167	0.0278	0.9991(0.9986-0.9995)	-0.0009	0.0004	0.0568	0.9991(0.9983-0.9999)	-0.0015	0.0004	0.0064	0.9985(0.9976-0.9993)	-0.001	0.0003	0.0014	0.999(0.9984-0.9996)	-0.001	0.0003	0.0061	0.999(0.9985-0.9996)	0.7354	0.8859	0.836
SEMA6A	Duodenal ulcer	4	0.0041	0.0011	0.000211	0.0324	1.0042(1.0020-1.0064)	0.0068	0.018	0.7401	1.0069(0.972-1.043)	0.0034	0.0023	0.2326	1.0034(0.9989-1.0079)	0.0037	0.0014	0.0069	1.0037(1.001-1.0064)	0.0028	0.0022	0.2941	1.0028(0.9985-1.007)	0.2368	0.8942	0.441
IL1R1	Duodenal ulcer	10	0.0012	0.0003	0.000347	0.0495	1.0012(1.0006-1.0019)	0.0019	0.0008	0.0352	1.0019(1.0004-1.0034)	0.0015	0.0007	0.0592	1.0015(1.0001-1.0028)	0.0016	0.0005	0.0006	1.0016(1.0007-1.0024)	0.0015	0.0005	0.0109	1.0015(1.0006-1.0025)	0.5235	0.3441	0.562
Notes; nSNPs: number of single nucleotide polymorphism; se: standard error; OR: odds ratio; 95%CI:95% confidence interval.

## Sheet: Table S3
Table S3 Reverse Mendelian randomization results of duodenal ulcer and plasma protein, with duodenal ulcer as exposure and plasma protein as outcome.
Exposure	Outcome	nSNPs	Inverse variance weighted					MR Egger				Simple mode				Weighted median				Weighted mode				Q_statistics _Pvalue	Egger_intercept_Pvalue	Global_Test_Pvalue
			beta	se	Pval	FDR	OR[95% CI]	beta	se	Pval	OR[95% CI]	beta	se	Pval	OR[95% CI]	beta	se	Pval	OR[95% CI]	beta	se	Pval	OR[95% CI]
Duodenal ulcer	REG1B	6	-51.2585	51.1092	0.3159	0.695	5.4791E-23(1.7125E-66-1.7530E+21)	-192.359	448.325	0.69	2.8806E-84(0-1.2049E+298)	9.5895	7.9412	0.2812	1.4610E+04(0.0025-8.4019E+10)	8.5762	6.9839	0.2194	5.3039E+03(0.0060-4.6712E+09)	9.5895	7.9342	0.2808	1.4610E+04(0.0026-8.2866E+10)	1.88805e-109	0.7669	<0.001
Duodenal ulcer	FLT4	6	8.282	4.8003	0.0845	0.9292	3.9520E+03(0.3241-4.8186E+07)	23.4909	38.1356	0.5712	1.5920E+10(5.4987E-23-4.6094E+42)	9.8846	7.6868	0.2548	1.9626E+04(0.0056-6.8551E+10)	8.9534	5.7386	0.1187	7.7345E+03(0.1008-5.9320E+08)	9.5845	7.7455	0.2709	1.4538E+04(0.0037-5.6970E+10)	0.8898	0.7082	0.952
Duodenal ulcer	IGSF3	6	-9.4911	6.0822	0.1186	1	7.5524E-05(5.0215E-10-11.3589)	-55.1154	48.7316	0.3213	1.1579E-24(3.8238E-66-3.5062E+17)	-3.5429	10.7229	0.7545	0.0289(2.1569E-11-3.8802E+07)	-6.741	6.7443	0.3175	0.0012(2.1455E-09-650.5585)	-4.243	9.8779	0.6854	0.0144(5.6114E-11-3.6773E+06)	0.1939	0.3987	0.241
Duodenal ulcer	IL6ST	6	8.6543	4.9935	0.0831	1	5.7348E+03(0.3221-1.0212+08)	27.6826	39.6538	0.5236	1.0529E+12(1.8552E-22-5.9756E+45)	4.6029	8.6964	0.6193	99.7782(3.9490E-06-2.5210E+09)	6.0253	6.1143	0.3244	413.7472(0.0026-6.6270E+07)	4.0363	9.0126	0.673	56.6174(1.2058E-06-2.6583E+09)	0.6188	0.6539	0.718
Duodenal ulcer	GOLM1	6	-58.5817	56.604	0.3007	0.6891	3.62E-26(2.38E-74-5.5E+22)	-273.688	491.702	0.6075	1.38E-119(0-4.83E+299)	10.73	8.2843	0.2518	4.5708E+04(0.0041-5.1494E+11)	8.1592	6.6444	0.2195	3.4954E+03(0.0077-1.5825E+09)	8.536	7.9763	0.3335	5.0951E+03(0.0008-3.1384E+10)	3.85832e-139	0.682	<0.001
Duodenal ulcer	EPHB4	6	2.6619	4.9806	0.593	0.7248	14.3234(0.0008-2.4865E+05)	36.7939	39.9726	0.4094	9.5361E+15(9.0000E-19-1.01E+50)	6.2386	8.6662	0.5038	512.1519(2.1500E-05-1.2195E+10)	3.4136	6.155	0.5792	30.3742(0.0002-5.2691E+06)	6.7216	9.1123	0.4939	830.1422(1.4500E-05-4.7394E+10)	0.8668	0.438	0.838
Duodenal ulcer	DPEP2	6	7.3005	4.9448	0.1398	0.7691	1.4810E+03(0.0915-2.3969E+07)	20.2905	39.3047	0.6329	6.4872E+08(2.27E-25-1.86E+42)	2.8713	9.7394	0.78	17.6595(9.0500E-08-3.4463E+09)	4.3812	6.3808	0.4923	79.9303(0.0003-2.1585E+07)	2.6287	9.0253	0.7825	13.8557(2.8800E-07-6.6699E+08)	0.6003	0.7558	0.708
Duodenal ulcer	FAM3D	6	-162.589	104.286	0.119	0.818	2.45E-71(4.15E-160-1.4406E+18)	-636.437	962.928	0.5448	3.97E-277(0-Inf)	3.9996	6.9354	0.5891	54.5747(6.8100E-05-4.3706E+07)	4.581	6.1744	0.4581	97.6077(0.0005-1.7590E+07)	3.9996	6.4325	0.5613	54.5747(0.0002-1.6311E+07)	0	0.6462	<0.001
Duodenal ulcer	QSOX2	6	15.1823	4.6981	0.0012	0.0677	3.9226E+06(3.9307E+02-3.9146E+10)	50.179	37.7743	0.2548	6.2E+21(4.3500E-11-8.84E+53)	15.9548	10.3428	0.1836	8.49376e+06	14.9085	6.1877	0.016	2.9833E+06(16.1282-5.5182E+11)	15.2327	10.1809	0.1948	4.1257E+06(0.0089-1.9127E+15)	0.3907	0.4032	0.47
Duodenal ulcer	SEMA6A	6	5.4822	5.0027	0.2731	0.7511	2.4037E+02(0.01326-4.3573+06)	-19.647	39.9405	0.6486	2.9300E-09(2.95E-43-2.92E+25)	8.0502	8.8508	0.4048	3.1344E+03(9.1700E-05-1.0719E+11)	6.0609	5.8095	0.2968	428.7606(0.0049-3.7787E+07)	8.2717	8.358	0.3678	3.9116E+03(0.0003-5.0914E+10)	0.942	0.5604	0.952
Duodenal ulcer	IL1R1	6	10.9273	4.8766	0.025	0.4591	5.5677E+04(3.9320-7.8840+08)	59.4159	38.0293	0.1932	6.37E+25(2.7100E-07-1.5E+58)	8.4709	9.6609	0.4207	4.7740E+03(2.8500E-05-7.9875E+11)	9.6765	6.2511	0.1216	1.5939E+04(0.0761-3.3380E+09)	8.3346	9.8184	0.4347	4.1657E+03(1.8300E-05-9.4894E+11)	0.4592	0.2681	0.392
Notes; nSNPs: number of single nucleotide polymorphism; se: standard error;FDR:False Discovery Rate;OR: odds ratio; 95%CI:95% confidence interval.

## Sheet: Table S4
Table S4: Steiger Filtering of Plasma Proteins and Duodenal Ulcers
Exposure	Outcome	SNP	Steiger_dir	Steiger_pval
REG1B	Duodenal ulcer	rs11598094	TRUE	2.99e-09
REG1B	Duodenal ulcer	rs2870238	TRUE	1.11e-07
REG1B	Duodenal ulcer	rs679574	TRUE	3.14e-203
REG1B	Duodenal ulcer	rs708686	TRUE	1.56e-19
REG1B	Duodenal ulcer	rs7478186	TRUE	3.27e-78
FLT4	Duodenal ulcer	rs11740644	TRUE	4.47e-08
FLT4	Duodenal ulcer	rs12535558	TRUE	8.22e-13
FLT4	Duodenal ulcer	rs2003428	TRUE	7.83e-10
FLT4	Duodenal ulcer	rs2394969	TRUE	2.95e-07
FLT4	Duodenal ulcer	rs2837982	TRUE	2.86e-11
FLT4	Duodenal ulcer	rs3804622	TRUE	0
FLT4	Duodenal ulcer	rs600038	TRUE	3.52e-253
FLT4	Duodenal ulcer	rs61479154	TRUE	2.35e-07
FLT4	Duodenal ulcer	rs6782460	TRUE	6.59e-13
IGSF3	Duodenal ulcer	rs1260326	TRUE	1.53e-08
IGSF3	Duodenal ulcer	rs4704040	TRUE	5.27e-08
IGSF3	Duodenal ulcer	rs55714927	TRUE	7.5e-11
IGSF3	Duodenal ulcer	rs635634	TRUE	1.49e-45
IGSF3	Duodenal ulcer	rs7889	TRUE	9.46e-08
IL6ST	Duodenal ulcer	rs12766994	TRUE	2.17e-07
IL6ST	Duodenal ulcer	rs2008174	TRUE	5.59e-09
IL6ST	Duodenal ulcer	rs5011432	TRUE	2.38e-07
IL6ST	Duodenal ulcer	rs55714927	TRUE	5.14e-31
IL6ST	Duodenal ulcer	rs615355	TRUE	1.3e-08
IL6ST	Duodenal ulcer	rs635634	TRUE	1.79e-72
IL6ST	Duodenal ulcer	rs73133996	TRUE	4.52e-48
GOLM1	Duodenal ulcer	rs3115574	TRUE	4.42749e-11
GOLM1	Duodenal ulcer	rs368565	TRUE	6.3021e-195
GOLM1	Duodenal ulcer	rs708686	TRUE	3.37509e-07
GOLM1	Duodenal ulcer	rs787891	TRUE	6.81528e-11
EPHB4	Duodenal ulcer	rs1260326	TRUE	3.28e-07
EPHB4	Duodenal ulcer	rs13108218	TRUE	2.19e-08
EPHB4	Duodenal ulcer	rs314366	TRUE	1.87e-37
EPHB4	Duodenal ulcer	rs35061193	TRUE	1.33e-08
EPHB4	Duodenal ulcer	rs635634	TRUE	3.39e-191
EPHB4	Duodenal ulcer	rs724444	TRUE	2.68e-10
EPHB4	Duodenal ulcer	rs77924615	TRUE	2.23e-08
EPHB4	Duodenal ulcer	rs9558661	TRUE	1.21e-18
DPEP2	Duodenal ulcer	rs13083728	TRUE	1.7e-46
DPEP2	Duodenal ulcer	rs1801020	TRUE	1.39e-24
DPEP2	Duodenal ulcer	rs2936613	TRUE	1.48e-09
DPEP2	Duodenal ulcer	rs4766578	TRUE	8.76e-11
DPEP2	Duodenal ulcer	rs635634	TRUE	7.4e-212
DPEP2	Duodenal ulcer	rs73167083	TRUE	7.99e-10
DPEP2	Duodenal ulcer	rs9927130	TRUE	1.65e-07
FAM3D	Duodenal ulcer	rs12638242	TRUE	2.79e-08
FAM3D	Duodenal ulcer	rs411482	TRUE	8.66e-254
FAM3D	Duodenal ulcer	rs708686	TRUE	1.11e-31
QSOX2	Duodenal ulcer	rs10876168	TRUE	1.02e-31
QSOX2	Duodenal ulcer	rs11103367	TRUE	6.97e-28
QSOX2	Duodenal ulcer	rs1179011	TRUE	3.28e-184
QSOX2	Duodenal ulcer	rs1886296	TRUE	5.62e-191
QSOX2	Duodenal ulcer	rs2923444	TRUE	1.25e-12
QSOX2	Duodenal ulcer	rs4672497	TRUE	2.74e-56
QSOX2	Duodenal ulcer	rs56397034	TRUE	5.57e-15
QSOX2	Duodenal ulcer	rs6511291	TRUE	1.44e-08
QSOX2	Duodenal ulcer	rs7849542	TRUE	2.05e-221
QSOX2	Duodenal ulcer	rs8887	TRUE	2.47e-07
QSOX2	Duodenal ulcer	rs9392385	TRUE	1.07e-07
SEMA6A	Duodenal ulcer	rs4857414	TRUE	1.87863e-11
SEMA6A	Duodenal ulcer	rs55714927	TRUE	3.07499e-08
SEMA6A	Duodenal ulcer	rs7369864	TRUE	9.00423e-14
SEMA6A	Duodenal ulcer	rs9271325	TRUE	3.95144e-09
IL1R1	Duodenal ulcer	rs11125916	TRUE	1.74112e-14
IL1R1	Duodenal ulcer	rs11885528	TRUE	2.59462e-20
IL1R1	Duodenal ulcer	rs12496730	TRUE	1.10113e-150
IL1R1	Duodenal ulcer	rs2524098	TRUE	4.10994e-09
IL1R1	Duodenal ulcer	rs4580257	TRUE	3.72962e-12
IL1R1	Duodenal ulcer	rs55709272	TRUE	2.47638e-94
IL1R1	Duodenal ulcer	rs6706048	TRUE	1.02393e-89
IL1R1	Duodenal ulcer	rs6728769	TRUE	2.2053e-32
IL1R1	Duodenal ulcer	rs67525224	TRUE	5.4849e-24
IL1R1	Duodenal ulcer	rs9483788	TRUE	4.97615e-09
Notes: SNP: single nucleotide polymorphism.

## Sheet: Table S5
Table S5 Bayesian co-localization analysis on eleven potential causal proteins.
Protein	SNP	Co-localization (coloc.abf)
		PPH0	PPH1	PPH2	PPH3	PPH4
REG1B	rs1368954	8.39e-238	0.0025882	3.23e-238	1.07e-09	0.9974
FLT4	rs3948157	2.37e-181	0.00181106	1.31e-181	7.73e-10	0.9982
IGSF3	rs1935783	6.05e-50	0.735493	2.18e-53	6.74e-07	0.6645
IL6ST	rs4865919	9.19e-200	0.0025882	3.54e-200	9.63e-10	0.9974
GOLM1	rs7037479	3.42e-223	0.157334	1.83e-225	4.3e-08	0.8427
EPHB4	rs55773945	3.19e-215	0.735493	1.15e-218	9.51e-07	0.2645
DPEP2	rs255053	1.4e-238	0.735493	5.06e-242	1.49e-06	0.2645
FAM3D	rs2364309	1.16e-12	0.151288	1.06e-14	0.000533562	0.8482
QSOX2	rs7031621	1.84e-46	0.0023304	7.91e-47	2.09e-06	0.7947
SEMA6A	rs62371514	1.95e-09	0.996787	2.64e-14	1.03e-05	0.0032
IL1R1	rs2215944	9.2e-166	0.994852	6.22e-171	1.58e-06	0.0051
Notes: SNP: single nucleotide polymorphism.

## Sheet: 中介分析结果最终版
Table S6 Mendelian randomization results of risk factors and Duodenal ulcer
Exposure	Outcome	nSNPs	MR-IVW					MR-Egger			Weighted median			Simple mode			Weighted mode			Global_Test (Pval)	Egger_intercept (Pval)	Q_statistics (Pval)
			beta	se	Pval	OR	95% CI	beta	se	Pval	beta	se	Pval	beta	se	Pval	beta	se	Pval
Treatment/medication code: ibuprofen	Duodenal Ulcer	13	0.0298683	0.00788656	0.00015233	1.03032	1.0145150-1.046369	0.00478554	0.139956	0.973336	0.0312457	0.00980923	0.00144584	0.0309261	0.015282	0.0658557	0.0317527	0.015227	0.059067	1	0.860806	0.999987
Alcoholic drinks per week	Duodenal Ulcer	92	0.00435806	0.00135837	0.0013352	1.00437	1.0016971 1.007045	0.00757247	0.00531651	0.157808	0.00436498	0.00204247	0.0325893	0.00934764	0.00481407	0.0552626	0.00793616	0.00342393	0.0226996	0.1518	0.533217	0.144087
poor diet	Duodenal Ulcer	460	0.000870987	0.000186967	3.19e-06	1.00087	1.0005047-1.0012382	-0.00445	0.00108229	4.63e-05	0.000963019	0.000260279	0.000216	0.0012708	0.000951152	0.182	0.00188002	0.000880213	0.0332	0.089	0.0560858	0.14956
Seen a psychiatrist for nerves, anxiety, tension or depression	Duodenal Ulcer	43	0.0181053	0.00637099	0.00448555	1.01827	1.0056339 1.031065	0.182777	0.0662247	0.00860389	0.0106813	0.00871074	0.220115	0.00210069	0.0200408	0.917017	0.00390902	0.0195975	0.842862	0.2908	0.290689	0.501074
Types of physical activity in last 4 weeks: Other exercises (eg: swimming, cycling, keep fit, bowling)	Duodenal Ulcer	77	-0.00817236	0.00285621	0.00421966	0.991861	0.9863238 0.9974291	-0.00394635	0.020908	0.8508	-0.00862258	0.00408205	0.0346596	-0.00831421	0.00934312	0.376341	-0.00868718	0.00873617	0.323187	0.6478	0.838877	0.598972
Body mass index (BMI)	Duodenal Ulcer	483	0.000926669	0.000423969	0.0288377	1.00093	1.0000957-1.001759	-0.000816325	0.00121799	0.503038	0.000340193	0.000802384	0.671582	-0.00193383	0.0022435	0.389133	-0.00143318	0.00151734	0.345372	0.7864	0.127541	0.795465
Current tobacco smoking	Duodenal Ulcer	106	0.00895496	0.00217512	3.83857e-05	1.009	1.0047027-1.013306	0.016441	0.0128792	0.204602	0.011067	0.0031051	0.000365067	0.0118625	0.00808854	0.145479	0.0122251	0.00704554	0.0856463	0.393	0.55662	0.364684
Notes; nSNPs: number of single nucleotide polymorphism; se: standard error; OR: odds ratio; 95%CI:95% confidence interval.

## Sheet: 中介分析暴露为蛋白质最终版
Table S7 Mendelian randomization results of five proteins and risk factors for Duodenal ulcer.
Exposure	Outcome	nSNPs	MR-IVW					MR-Egger			Weighted median			Simple mode			Weighted mode			Global_Test (Pval)	Egger_intercept (Pval)	Q_statistics (Pval)
			beta	se	Pval	OR	[95% CI]	beta	se	Pval	beta	se	Pval	beta	se	Pval	beta	se	Pval
REG1B	Treatment/medication code: ibuprofen	16	0.0003	0.0023	0.9031	1.00027	0.9959-1.0047	-0.000869395	0.00390794	0.827162	0.000364682	0.00221992	0.869513	0.00341612	0.00347365	0.34099	0.000150246	0.00185244	0.936429	0.04	0.721362	0.0127536
REG1B	Alcoholic drinks per week	15	-0.0250624	0.00924776	0.00672621	0.975249	0.9577-0.9931	-0.0377364	0.0175913	0.0514073	-0.0337413	0.00881502	0.000129341	0.0131481	0.0183542	0.48555	-0.0456546	0.00791247	4.85e-05	0.413	0.410583	0.553183
REG1B	poor diet	16	-0.017	0.0064	0.0084	0.9832	0.9708-0.9957	-0.0121404	0.0114046	0.305113	-0.0156057	0.0078754	0.0475269	0.00259269	0.0143791	0.859323	-0.0102133	0.00763496	0.200924	0.209	0.611292	0.152496
REG1B	Seen a psychiatrist for nerves, anxiety, tension or depression	16	-0.0004	0.0014	0.7719	0.9996	0.9969-1.0023	0.00136083	0.00232132	0.567053	-2.83931e-05	0.00184967	0.987753	-0.00160596	0.00328723	0.632229	0.000762265	0.0016559	0.65188	0.401	0.362106	0.408147
REG1B	Types of physical activity in last 4 weeks: Other exercises (eg: swimming, cycling, keep fit, bowling)	16	-0.0017	0.0021	0.4233	0.9983	0.9942-1.0024	-0.00381604	0.00354921	0.300476	-0.00284502	0.00299845	0.342706	-0.00415031	0.00484523	0.405156	-0.00165716	0.00281319	0.564583	0.823	0.468443	0.891376
REG1B	Body mass index (BMI)	16	0.00388943	0.00403797	0.33544	1.0039	0.9960-1.0119	0.0125328	0.00679288	0.0862955	0.00533498	0.00494738	0.280881	0.00576514	0.00767264	0.464045	0.00618062	0.00432669	0.173644	0.648	0.135895	0.697696
REG1B	Current tobacco smoking	15	-0.00148611	0.00402306	0.711831	0.998515	0.9906725-1.006420	0.004066	0.0061403	0.519421	-0.000335506	0.00360476	0.925845	0.0012914	0.00765242	0.868401	0.00095416	0.00343927	0.785504	0.0218	0.257424	0.0164012
FLT4	Treatment/medication code: ibuprofen	23	-0.0008	0.0014	0.5998	0.9993	0.9965-1.0020	0.000514072	0.00218041	0.815896	-0.000381386	0.00180891	0.833015	-0.00179368	0.00351226	0.614653	-0.000459349	0.00161659	0.778955	0.789	0.454776	0.726304
FLT4	Alcoholic drinks per week	23	0.00558427	0.00463042	0.227819	1.0056	0.9965-1.0148	0.0122394	0.00737937	0.112061	0.00720795	0.00526887	0.171304	0.0200514	0.0136291	0.155393	0.00727665	0.00560049	0.207297	0.252	0.261965	0.19786
FLT4	poor diet	24	0.0094	0.0059	0.1142	1.0094	0.9977-1.0212	0.013238	0.00956267	0.180138	0.00552521	0.00775358	0.476093	-0.00156091	0.0153375	0.919821	0.00755148	0.00650379	0.257515	0.08	0.607072	0.0627514
FLT4	Seen a psychiatrist for nerves, anxiety, tension or depression	24	-0.0015	0.0013	0.246	0.9985	0.9960-1.0010	-0.00249401	0.00199541	0.224481	-0.00248627	0.00179483	0.165979	-0.00383755	0.00349226	0.283194	-0.00123641	0.00151456	0.422677	0.253	0.512942	0.218107
FLT4	Types of physical activity in last 4 weeks: Other exercises (eg: swimming, cycling, keep fit, bowling)	24	0.0037	0.002	0.0684	1.0037	0.9997-1.0077	0.00439873	0.00317116	0.179303	0.00413395	0.00236466	0.0804261	0.00209606	0.00544419	0.703768	0.00383705	0.00224809	0.101327	0.297	0.767745	0.18074
FLT4	Body mass index (BMI)	24	-0.00679681	0.0047263	0.15041	0.993226	0.9841-1.0025	-0.0164154	0.00694051	0.0272583	-0.0110182	0.0045844	0.0162429	-0.00187772	0.0109111	0.86487	-0.0101687	0.00423012	0.0246765	0.021	0.0821264	0.028018
FLT4	Current tobacco smoking	24	0.00393535	0.00301365	0.191606	1.00394	0.9980305 -1.009891	0.00117519	0.00468204	0.804143	0.00567984	0.0025598	0.0264965	0.00469872	0.00626921	0.461159	0.00431721	0.00234418	0.0784563	0.5568	0.446498	0.000485451
IL6ST	Treatment/medication code: ibuprofen	20	-0.00262042	0.00198065	0.185833	0.997383	0.9935-1.0013	0.000146652	0.00336654	0.965733	-0.00026313	0.00258678	0.918978	-0.00546327	0.00498195	0.286516	-0.000240167	0.0024199	0.921982	0.306	0.323087	0.300974
IL6ST	Alcoholic drinks per week	17	0.0126	0.0052	0.0157	1.01264	1.0024-1.0230	0.0177962	0.00837916	0.0507214	0.0121861	0.00694227	0.0792003	0.0187057	0.011621	0.127026	0.0128092	0.00747617	0.105955	0.873	0.437745	0.833652
IL6ST	poor diet	19	0.0037	0.0126	0.7669	1.0037	0.9793-1.0287	0.0044409	0.0217906	0.840931	0.0105555	0.0102613	0.303636	0.0199234	0.0233337	0.404412	0.0145583	0.0103234	0.175518	<0.001	0.967781	2.30325e-07
IL6ST	Seen a psychiatrist for nerves, anxiety, tension or depression	20	0.00293886	0.00246706	0.23356	1.00294	0.9981-1.0078	0.00272118	0.00431057	0.535792	0.00358506	0.00210835	0.0890533	0.00349204	0.00391148	0.38315	0.00319981	0.00206673	0.138058	0.002	0.950908	0.000101106
IL6ST	Types of physical activity in last 4 weeks: Other exercises (eg: swimming, cycling, keep fit, bowling)	20	-0.0032	0.003	0.2749	0.9968	0.991-1.0026	-0.00215099	0.00516146	0.681795	-0.00549736	0.0038958	0.158216	-0.00416375	0.00712778	0.565986	-0.00465631	0.00526425	0.387475	0.06	0.798844	0.0486901
IL6ST	Body mass index (BMI)	20	0.00317026	0.00694874	0.64822	1.00318	0.9896-1.0169	-0.00270311	0.0120245	0.824667	0.00588495	0.00743758	0.428801	0.0037094	0.0146625	0.802997	0.00492707	0.00803089	0.546811	0.003	0.553536	0.000855128
IL6ST	Current tobacco smoking	19	0.00573949	0.00428718	0.18065	1.00576	0.9973402-1.014243	0.00698368	0.00713667	0.341517	0.0063526	0.00380707	0.0951905	-0.00230787	0.00844009	0.787627	0.00598247	0.0038145	0.134211	0.0008	0.827275	0.000392011
GOLM1	Treatment/medication code: ibuprofen	15	0.000926627	0.00166122	0.576982	1.00093	0.9977-1.0042	0.00231133	0.00277557	0.420026	0.00125944	0.00196367	0.521283	0.00162376	0.00326312	0.626483	0.00121979	0.00187761	0.526436	0.984	0.54422	0.966571
GOLM1	Alcoholic drinks per week	14	-0.0179909	0.00722777	0.0128054	0.98217	0.9684-0.9962	-0.00479122	0.0121383	0.699975	-0.00963169	0.0089413	0.281385	-0.0334205	0.0202283	0.122434	0.00503895	0.0149296	0.741116	0.4596	0.207263	0.152128
GOLM1	poor diet	14	-0.0126763	0.00688523	0.0656087	0.987404	0.9742-1.0008	-0.0163986	0.012518	0.21472	-0.0212551	0.00746204	0.00439363	-0.0105158	0.0155249	0.51006	-0.0208452	0.0075587	0.0162941	0.2038	0.723856	0.136395
GOLM1	Seen a psychiatrist for nerves, anxiety, tension or depression	15	-0.00222888	0.0013872	0.10811	0.997774	0.9951-1.0005	-0.00647768	0.00229567	0.0144181	-0.0027371	0.00177293	0.122629	-0.000871824	0.0029666	0.773161	-0.0029077	0.00158407	0.0877469	0.5154	0.0378713	0.7796
GOLM1	Types of physical activity in last 4 weeks: Other exercises (eg: swimming, cycling, keep fit, bowling)	15	-0.00171271	0.00214441	0.424473	0.998289	0.9941017-1.002493	-0.00226912	0.00358054	0.537243	-0.000780432	0.00281816	0.781834	-0.000939997	0.00481677	0.848078	-0.00288839	0.00256934	0.279846	0.6314	0.849136	0.579661
GOLM1	Body mass index (BMI)	15	-0.00119674	0.0050235	0.811704	0.998804	0.9890-1.0087	-0.00200755	0.00869758	0.82105	-0.000758781	0.00505139	0.880597	0.00488585	0.00827531	0.564323	-0.000282921	0.00500288	0.955702	0.209	0.909094	0.0758951
GOLM1	Current tobacco smoking	15	-3.45699e-05	0.00236217	0.988324	0.999965	0.9953464-1.004606	0.000485006	0.00408904	0.907397	-0.000149981	0.002933396 0.9592228	0.959223	0.00115777	0.00478435	0.812295	-0.000639844	0.00283207	0.824522	0.5232	0.876367	0.364499
FAM3D	Treatment/medication code: ibuprofen	17	-0.000915768	0.00153347	0.550382	0.999085	0.9961-1.0021	-0.00198288	0.00270595	0.474986	-0.00216432	0.00190926	0.256967	0.00131306	0.00323889	0.69055	-0.00224426	0.00167955	0.20017	0.276	0.635081	0.212779
FAM3D	Alcoholic drinks per week	15	-0.00724157	0.00510496	0.156034	0.992785	0.9829-1.0028	0.002011	0.00867049	0.820199	0.00435322	0.00518554	0.401193	0.00345759	0.0125314	0.786646	0.00655312	0.00570332	0.269807	0.003	0.214899	0.00759455
FAM3D	poor diet	18	-0.0042	0.0073	0.5701	0.9959	0.9817-1.0102	-0.00320665	0.0128707	0.806419	-0.0133015	0.00747742	0.0752572	-0.0121996	0.0152896	0.435933	-0.0121996	0.00787516	0.139768	0.005	0.928951	0.0018467
FAM3D	Seen a psychiatrist for nerves, anxiety, tension or depression	17	4.63095e-05	0.00115405	0.967991	1.0001	0.9978-1.0023	-0.000818354	0.00198708	0.686283	0.0014196	0.00167807	0.397571	0.00148207	0.00277015	0.599997	0.00107674	0.00153539	0.493202	0.482	0.600807	0.468332
FAM3D	Types of physical activity in last 4 weeks: Other exercises (eg: swimming, cycling, keep fit, bowling)	17	-0.0017	0.0019	0.364	0.9983	0.9947-1.0020	-0.000597819	0.003283	0.857946	-0.00190513	0.00240355	0.427994	-0.00341679	0.0039808	0.403392	-0.00266521	0.00224331	0.252141	0.418	0.689888	0.328947
FAM3D	Body mass index (BMI)	17	0.000180704	0.00345157	0.958247	1.00018	0.9934-1.0070	0.00640127	0.00593863	0.298107	0.00429586	0.0045661	0.346799	-0.00224459	0.00791411	0.780339	0.00294619	0.00441924	0.51448	0.609	0.21753	0.603779
FAM3D	Current tobacco smoking	17	0.000105879	0.00197147	0.95717	1.00011	0.9962488-1.003978	-0.000356901	0.00342294	0.918339	-0.000464649	0.00263586	0.860074	-0.00162628	0.00443058	0.718386	-0.000566503	0.0024503	0.820092	0.5418	0.870309	0.433316
Notes; nSNPs: number of single nucleotide polymorphism; se: standard error; OR: odds ratio; 95%CI:95% confidence interval.
UKB-b-2303(5E-06)身体质量指数(身体质量指数)
id.exposure id.outcome outcome exposure method nsnp
1 VjstSt 6K0ZKq UKB-b-4725 UKB-b-2303 MR Egger 483
2 VjstSt 6K0ZKq UKB-b-4725 UKB-b-2303 Weighted median 483
3 VjstSt 6K0ZKq UKB-b-4725 UKB-b-2303 Inverse variance weighted 483
4 VjstSt 6K0ZKq UKB-b-4725 UKB-b-2303 Simple mode 483
5 VjstSt 6K0ZKq UKB-b-4725 UKB-b-2303 Weighted mode 483
b se pval lo_ci up_ci or or_lci95
1 -0.0008163250 0.0012179908 0.50303751 -3.203587e-03 0.001570937 0.9991840 0.9968015
2 0.0003401932 0.0008023836 0.67158168 -1.232479e-03 0.001912865 1.0003403 0.9987683
3 0.0009266688 0.0004239692 0.02883767 9.568919e-05 0.001757648 1.0009271 1.0000957
4 -0.0019338273 0.0022434987 0.38913298 -6.331085e-03 0.002463430 0.9980680 0.9936889
5 -0.0014331761 0.0015173416 0.34537162 -4.407166e-03 0.001540813 0.9985679 0.9956025
or_uci95
1 1.001572
2 1.001915
3 1.001759
4 1.002466
5 1.001542

## Sheet: Table S8
Table S8 shows the mediating effect of plasma proteins on duodenal ulcer through risk factors.
Exposure	Mediator	Outcome	Mediation effect	Total effect	proportion of mediation effect
			beta	beta
REG1B	Alcoholic drinks per week	Duodenal Ulcer	-0.0001	-0.0021	0.045
REG1B	poor diet	Duodenal Ulcer	-1.4807e-05	-0.0021	0.007
IL6ST	Alcoholic drinks per week	Duodenal Ulcer	5.49108e-05	0.0026	0.021
GOLM1	Alcoholic drinks per week	Duodenal Ulcer	-7.84e-05	-0.0022	0.035

## Sheet: EFO_0004607-known-drugs
Table S9 Drugs and related drug targets associated with Duodenal ulcer proteins through MR analysis.
diseaseId	diseaseName	drug Id	drug Name	type	mechanismOfAction	actionType	symbol	name	phase	status	source
EFO_0004607	duodenal ulcer	CHEMBL1201320	ESOMEPRAZOLE	Small molecule	Potassium-transporting ATPase inhibitor	Inhibitor	ATP4A	ATPase H+/K+ transporting subunit alpha	4		https://dailymed.nlm.nih.gov/dailymed/drugInfo.cfm?setid=7aae16cb-addc-468a-be00-6c5be248da29,https://dailymed.nlm.nih.gov/dailymed/drugInfo.cfm?setid=a373596c-9fb3-426e-bf92-54cdd6dfc3ec,https://dailymed.nlm.nih.gov/dailymed/drugInfo.cfm?setid=6f650345-0bca-4fe9-96eb-4d7ac80928ec,https://dailymed.nlm.nih.gov/dailymed/drugInfo.cfm?setid=b533b80b-2e68-4c5c-aaba-159d96a1b2f0,https://dailymed.nlm.ni…
EFO_0004607	duodenal ulcer	CHEMBL25	ASPIRIN	Small molecule	Cyclooxygenase inhibitor		PTGS2	prostaglandin-endoperoxide synthase 2	4	Completed	https://clinicaltrials.gov/study/NCT00778193
EFO_0004607	duodenal ulcer	CHEMBL139	DICLOFENAC	Small molecule	Cyclooxygenase inhibitor		PTGS1	prostaglandin-endoperoxide synthase 1	4		https://dailymed.nlm.nih.gov/dailymed/drugInfo.cfm?setid=1cdede45-4e2b-490a-bd22-eca5315af316,https://dailymed.nlm.nih.gov/dailymed/drugInfo.cfm?setid=600fe842-45d9-4d68-9ef2-456dbbebaa11
EFO_0004607	duodenal ulcer	CHEMBL118	CELECOXIB	Small molecule	Cyclooxygenase-2 inhibitor		PTGS2	prostaglandin-endoperoxide synthase 2	4	Completed	https://clinicaltrials.gov/study/NCT00778193
EFO_0004607	duodenal ulcer	CHEMBL1433	DOXYCYCLINE ANHYDROUS	Small molecule	Matrix metalloproteinase 13 inhibitor		MMP13	matrix metallopeptidase 13	4	Completed	https://clinicaltrials.gov/study/NCT03342456
EFO_0004607	duodenal ulcer	CHEMBL139	DICLOFENAC	Small molecule	Cyclooxygenase inhibitor		PTGS2	prostaglandin-endoperoxide synthase 2	4		https://dailymed.nlm.nih.gov/dailymed/drugInfo.cfm?setid=1cdede45-4e2b-490a-bd22-eca5315af316,https://dailymed.nlm.nih.gov/dailymed/drugInfo.cfm?setid=600fe842-45d9-4d68-9ef2-456dbbebaa11
EFO_0004607	duodenal ulcer	CHEMBL2367706	SUCRALFATE	Unknown	Pepsin A inhibitor		PGA5	pepsinogen A5	4		https://dailymed.nlm.nih.gov/dailymed/drugInfo.cfm?setid=0bd18d2a-07b3-4155-b08a-bdd0cfd0bd2e,https://dailymed.nlm.nih.gov/dailymed/drugInfo.cfm?setid=0281961f-78f7-4f3c-947f-c7d1c505ad71,https://dailymed.nlm.nih.gov/dailymed/drugInfo.cfm?setid=73fbec5b-a63c-5909-e053-2991aa0a2142,https://dailymed.nlm.nih.gov/dailymed/drugInfo.cfm?setid=187ce680-e3de-45cb-98f3-96e069804c62
EFO_0004607	duodenal ulcer	CHEMBL1034	DICLOFENAC SODIUM	Small molecule	Cyclooxygenase inhibitor		PTGS2	prostaglandin-endoperoxide synthase 2	4		https://dailymed.nlm.nih.gov/dailymed/drugInfo.cfm?setid=600fe842-45d9-4d68-9ef2-456dbbebaa11,https://dailymed.nlm.nih.gov/dailymed/drugInfo.cfm?setid=1cdede45-4e2b-490a-bd22-eca5315af316
EFO_0004607	duodenal ulcer	CHEMBL1200930	RABEPRAZOLE SODIUM	Small molecule	Potassium-transporting ATPase inhibitor	Inhibitor	ATP4A	ATPase H+/K+ transporting subunit alpha	4		https://dailymed.nlm.nih.gov/dailymed/drugInfo.cfm?setid=8f896469-4df5-599c-e053-2a95a90ac924,https://dailymed.nlm.nih.gov/dailymed/drugInfo.cfm?setid=001dd372-2692-4d6f-a71c-95e7056349a9
EFO_0004607	duodenal ulcer	CHEMBL606	MISOPROSTOL	Small molecule	Prostanoid EP3 receptor agonist		PTGER3	prostaglandin E receptor 3	4		https://dailymed.nlm.nih.gov/dailymed/drugInfo.cfm?setid=2acf46ac-8ba8-444d-b421-19d5ad49644c,https://dailymed.nlm.nih.gov/dailymed/drugInfo.cfm?setid=4ab12da7-5731-4e06-bf1c-bc3f2e711f12
EFO_0004607	duodenal ulcer	CHEMBL154	NAPROXEN	Small molecule	Cyclooxygenase inhibitor		PTGS1	prostaglandin-endoperoxide synthase 1	4	Completed	https://clinicaltrials.gov/study/NCT00778193
EFO_0004607	duodenal ulcer	CHEMBL154	NAPROXEN	Small molecule	Cyclooxygenase inhibitor		PTGS2	prostaglandin-endoperoxide synthase 2	4	Completed	https://clinicaltrials.gov/study/NCT00778193
EFO_0004607	duodenal ulcer	CHEMBL5314366	ESOMEPRAZOLE MAGNESIUM	Small molecule	Potassium-transporting ATPase inhibitor	Inhibitor	ATP4A	ATPase H+/K+ transporting subunit alpha	4		https://dailymed.nlm.nih.gov/dailymed/drugInfo.cfm?setid=0a4e27bd-151c-462f-ac47-4d0a1105aa9d,https://dailymed.nlm.nih.gov/dailymed/drugInfo.cfm?setid=a373596c-9fb3-426e-bf92-54cdd6dfc3ec,https://dailymed.nlm.nih.gov/dailymed/drugInfo.cfm?setid=9af7a792-d38a-4b2a-b5d6-855d2183b029,https://dailymed.nlm.nih.gov/dailymed/drugInfo.cfm?setid=fd75dc49-0e90-452b-b3d6-85dc9dfd39ac,https://dailymed.nlm.ni…
EFO_0004607	duodenal ulcer	CHEMBL25	ASPIRIN	Small molecule	Cyclooxygenase inhibitor		PTGS1	prostaglandin-endoperoxide synthase 1	4	Completed	https://clinicaltrials.gov/study/NCT00778193
EFO_0004607	duodenal ulcer	CHEMBL2106370	ILAPRAZOLE	Small molecule	Potassium-transporting ATPase inhibitor	Inhibitor	ATP4B	ATPase H+/K+ transporting subunit beta	4	Completed	https://clinicaltrials.gov/study/NCT03342456
EFO_0004607	duodenal ulcer	CHEMBL30	CIMETIDINE	Small molecule	Histamine H2 receptor antagonist		HRH2	histamine receptor H2	4		https://dailymed.nlm.nih.gov/dailymed/drugInfo.cfm?setid=4aa4ee5b-b5be-4a98-5b8c-6f75e2b59e51
EFO_0004607	duodenal ulcer	CHEMBL480	LANSOPRAZOLE	Small molecule	Potassium-transporting ATPase inhibitor	Inhibitor	ATP4A	ATPase H+/K+ transporting subunit alpha	4		https://dailymed.nlm.nih.gov/dailymed/drugInfo.cfm?setid=7c3d8c2c-ece6-4aba-8b5a-3865402cffcf,https://dailymed.nlm.nih.gov/dailymed/drugInfo.cfm?setid=f30dbfde-79e7-40d7-9eb7-3c9b31e04b78,https://dailymed.nlm.nih.gov/dailymed/drugInfo.cfm?setid=40adc1d3-7ce7-4698-aa7f-b5dbaaecec00
EFO_0004607	duodenal ulcer	CHEMBL1219	RABEPRAZOLE	Small molecule	Potassium-transporting ATPase inhibitor	Inhibitor	ATP4A	ATPase H+/K+ transporting subunit alpha	4	Unknown status	https://clinicaltrials.gov/study/NCT01922765
EFO_0004607	duodenal ulcer	CHEMBL1433	DOXYCYCLINE ANHYDROUS	Small molecule	Matrix metalloproteinase 8 inhibitor		MMP8	matrix metallopeptidase 8	4	Completed	https://clinicaltrials.gov/study/NCT03342456
EFO_0004607	duodenal ulcer	CHEMBL1503	OMEPRAZOLE	Small molecule	Potassium-transporting ATPase inhibitor	Inhibitor	ATP4A	ATPase H+/K+ transporting subunit alpha	4		https://dailymed.nlm.nih.gov/dailymed/drugInfo.cfm?setid=bef579d1-ee3f-459f-ba2b-8bb2f8a2067d,https://dailymed.nlm.nih.gov/dailymed/drugInfo.cfm?setid=064b1418-0f42-4b18-9dee-cda40c5e1fca,https://dailymed.nlm.nih.gov/dailymed/drugInfo.cfm?setid=9e52c29a-fdbe-4a4d-b280-d700eba5b94f,https://dailymed.nlm.nih.gov/dailymed/drugInfo.cfm?setid=009794ae-8199-4176-9dc6-4c5e752d845c,https://dailymed.nlm.ni…
EFO_0004607	duodenal ulcer	CHEMBL1219	RABEPRAZOLE	Small molecule	Potassium-transporting ATPase inhibitor	Inhibitor	ATP4A	ATPase H+/K+ transporting subunit alpha	4		https://dailymed.nlm.nih.gov/dailymed/drugInfo.cfm?setid=8f896469-4df5-599c-e053-2a95a90ac924,https://dailymed.nlm.nih.gov/dailymed/drugInfo.cfm?setid=001dd372-2692-4d6f-a71c-95e7056349a9
EFO_0004607	duodenal ulcer	CHEMBL1433	DOXYCYCLINE ANHYDROUS	Small molecule	Matrix metalloproteinase-1 inhibitor		MMP1	matrix metallopeptidase 1	4	Completed	https://clinicaltrials.gov/study/NCT03342456
EFO_0004607	duodenal ulcer	CHEMBL2106370	ILAPRAZOLE	Small molecule	Potassium-transporting ATPase inhibitor	Inhibitor	ATP4A	ATPase H+/K+ transporting subunit alpha	4	Completed	https://clinicaltrials.gov/study/NCT03342456
EFO_0004607	duodenal ulcer	CHEMBL1433	DOXYCYCLINE ANHYDROUS	Small molecule	Matrix metalloproteinase 7 inhibitor		MMP7	matrix metallopeptidase 7	4	Completed	https://clinicaltrials.gov/study/NCT03342456
EFO_0004607	duodenal ulcer	CHEMBL1771	CLOPIDOGREL	Small molecule	Purinergic receptor P2Y12 antagonist		P2RY12	purinergic receptor P2Y12	4	Completed	https://clinicaltrials.gov/study/NCT00778193
EFO_0004607	duodenal ulcer	CHEMBL3989740	DOXYCYCLINE HYCLATE	Small molecule	Matrix metalloproteinase 7 inhibitor		MMP7	matrix metallopeptidase 7	4	Completed	https://clinicaltrials.gov/study/NCT03342456
EFO_0004607	duodenal ulcer	CHEMBL2110372	RANITIDINE HYDROCHLORIDE	Small molecule	Histamine H2 receptor antagonist		HRH2	histamine receptor H2	4		https://dailymed.nlm.nih.gov/dailymed/drugInfo.cfm?setid=912e31e8-f308-47a9-8ab9-05cc9cc954ab,https://dailymed.nlm.nih.gov/dailymed/drugInfo.cfm?setid=95dc4515-7690-4881-ae14-9f8655a68dfe
EFO_0004607	duodenal ulcer	CHEMBL3989740	DOXYCYCLINE HYCLATE	Small molecule	Matrix metalloproteinase 13 inhibitor		MMP13	matrix metallopeptidase 13	4	Completed	https://clinicaltrials.gov/study/NCT03342456
EFO_0004607	duodenal ulcer	CHEMBL902	FAMOTIDINE	Small molecule	Histamine H2 receptor antagonist		HRH2	histamine receptor H2	4		https://dailymed.nlm.nih.gov/dailymed/drugInfo.cfm?setid=558b9f26-37b2-423b-932d-25a37afe57ec,https://dailymed.nlm.nih.gov/dailymed/drugInfo.cfm?setid=1fdf16e5-145d-4c19-a318-fc6c10794b50,https://dailymed.nlm.nih.gov/dailymed/drugInfo.cfm?setid=4493d4cd-ca8e-4b0a-9b65-b75e55bf8b9e,https://dailymed.nlm.nih.gov/dailymed/drugInfo.cfm?setid=fdd7eaf7-7935-425a-9280-609ec77ffe15,https://dailymed.nlm.ni…
EFO_0004607	duodenal ulcer	CHEMBL2146140	ESOMEPRAZOLE STRONTIUM	Small molecule	Potassium-transporting ATPase inhibitor	Inhibitor	ATP4A	ATPase H+/K+ transporting subunit alpha	4		https://dailymed.nlm.nih.gov/dailymed/drugInfo.cfm?setid=61a5a84e-0194-4f11-91f8-83d7ac404932,https://dailymed.nlm.nih.gov/dailymed/drugInfo.cfm?setid=e2e18e10-6f02-4ccc-842d-1962a3838b74
EFO_0004607	duodenal ulcer	CHEMBL1790041	RANITIDINE	Small molecule	Histamine H2 receptor antagonist		HRH2	histamine receptor H2	4		https://dailymed.nlm.nih.gov/dailymed/drugInfo.cfm?setid=912e31e8-f308-47a9-8ab9-05cc9cc954ab,https://dailymed.nlm.nih.gov/dailymed/drugInfo.cfm?setid=95dc4515-7690-4881-ae14-9f8655a68dfe
EFO_0004607	duodenal ulcer	CHEMBL3989740	DOXYCYCLINE HYCLATE	Small molecule	Matrix metalloproteinase-1 inhibitor		MMP1	matrix metallopeptidase 1	4	Completed	https://clinicaltrials.gov/study/NCT03342456
EFO_0004607	duodenal ulcer	CHEMBL3989780	SUCRALFATE	Unknown	Pepsin A inhibitor		PGA5	pepsinogen A5	4		https://dailymed.nlm.nih.gov/dailymed/drugInfo.cfm?setid=73fbec5b-a63c-5909-e053-2991aa0a2142,https://dailymed.nlm.nih.gov/dailymed/drugInfo.cfm?setid=0bd18d2a-07b3-4155-b08a-bdd0cfd0bd2e,https://dailymed.nlm.nih.gov/dailymed/drugInfo.cfm?setid=187ce680-e3de-45cb-98f3-96e069804c62,https://dailymed.nlm.nih.gov/dailymed/drugInfo.cfm?setid=0281961f-78f7-4f3c-947f-c7d1c505ad71
EFO_0004607	duodenal ulcer	CHEMBL1200470	ESOMEPRAZOLE SODIUM	Small molecule	Potassium-transporting ATPase inhibitor	Inhibitor	ATP4A	ATPase H+/K+ transporting subunit alpha	4		https://dailymed.nlm.nih.gov/dailymed/drugInfo.cfm?setid=c325bbfc-46f3-471e-7bbc-ed0d6965d13b
EFO_0004607	duodenal ulcer	CHEMBL1034	DICLOFENAC SODIUM	Small molecule	Cyclooxygenase inhibitor		PTGS1	prostaglandin-endoperoxide synthase 1	4		https://dailymed.nlm.nih.gov/dailymed/drugInfo.cfm?setid=1cdede45-4e2b-490a-bd22-eca5315af316,https://dailymed.nlm.nih.gov/dailymed/drugInfo.cfm?setid=600fe842-45d9-4d68-9ef2-456dbbebaa11
EFO_0004607	duodenal ulcer	CHEMBL3183075	NIZATIDINE	Small molecule	Histamine H2 receptor antagonist		HRH2	histamine receptor H2	4		https://dailymed.nlm.nih.gov/dailymed/drugInfo.cfm?setid=005909e4-77d2-440f-a10b-30fab27ffbc3
EFO_0004607	duodenal ulcer	CHEMBL3989740	DOXYCYCLINE HYCLATE	Small molecule	Matrix metalloproteinase 8 inhibitor		MMP8	matrix metallopeptidase 8	4	Completed	https://clinicaltrials.gov/study/NCT03342456
EFO_0004607	duodenal ulcer	CHEMBL480	LANSOPRAZOLE	Small molecule	Potassium-transporting ATPase inhibitor	Inhibitor	ATP4A	ATPase H+/K+ transporting subunit alpha	3	Completed	https://clinicaltrials.gov/study/NCT05010954,https://clinicaltrials.gov/study/NCT01452763,https://clinicaltrials.gov/study/NCT03050359,https://clinicaltrials.gov/study/NCT01452724,https://clinicaltrials.gov/study/NCT01456247,https://clinicaltrials.gov/study/NCT01456260,https://clinicaltrials.gov/study/NCT01452750,https://clinicaltrials.gov/study/NCT00787254
EFO_0004607	duodenal ulcer	CHEMBL480	LANSOPRAZOLE	Small molecule	Potassium-transporting ATPase inhibitor	Inhibitor	ATP4A	ATPase H+/K+ transporting subunit alpha	3	Unknown status	https://clinicaltrials.gov/study/NCT00149084
EFO_0004607	duodenal ulcer	CHEMBL2064032	VONOPRAZAN FUMARATE	Small molecule	Potassium-transporting ATPase inhibitor	Inhibitor	ATP4B	ATPase H+/K+ transporting subunit beta	3	Completed	https://clinicaltrials.gov/study/NCT01568398,https://clinicaltrials.gov/study/NCT01456260,https://clinicaltrials.gov/study/NCT01452724,https://clinicaltrials.gov/study/NCT03050359,https://clinicaltrials.gov/study/NCT01452763,https://clinicaltrials.gov/study/NCT01568385,https://clinicaltrials.gov/study/NCT01452750,https://clinicaltrials.gov/study/NCT01456247
EFO_0004607	duodenal ulcer	CHEMBL2064032	VONOPRAZAN FUMARATE	Small molecule	Potassium-transporting ATPase inhibitor	Inhibitor	ATP4A	ATPase H+/K+ transporting subunit alpha	3	Completed	https://clinicaltrials.gov/study/NCT01456260,https://clinicaltrials.gov/study/NCT01452750,https://clinicaltrials.gov/study/NCT03050359,https://clinicaltrials.gov/study/NCT01568398,https://clinicaltrials.gov/study/NCT01568385,https://clinicaltrials.gov/study/NCT01452724,https://clinicaltrials.gov/study/NCT01456247,https://clinicaltrials.gov/study/NCT01452763
EFO_0004607	duodenal ulcer	CHEMBL2106370	ILAPRAZOLE	Small molecule	Potassium-transporting ATPase inhibitor	Inhibitor	ATP4A	ATPase H+/K+ transporting subunit alpha	3	Completed	https://clinicaltrials.gov/study/NCT00952978
EFO_0004607	duodenal ulcer	CHEMBL2106370	ILAPRAZOLE	Small molecule	Potassium-transporting ATPase inhibitor	Inhibitor	ATP4B	ATPase H+/K+ transporting subunit beta	3	Completed	https://clinicaltrials.gov/study/NCT00952978
EFO_0004607	duodenal ulcer	CHEMBL1219	RABEPRAZOLE	Small molecule	Potassium-transporting ATPase inhibitor	Inhibitor	ATP4A	ATPase H+/K+ transporting subunit alpha	3	Not yet recruiting	https://clinicaltrials.gov/study/NCT04215653
EFO_0004607	duodenal ulcer	CHEMBL2079130	VONOPRAZAN	Small molecule	Potassium-transporting ATPase inhibitor	Inhibitor	ATP4A	ATPase H+/K+ transporting subunit alpha	3	Completed	https://clinicaltrials.gov/study/NCT01452750,https://clinicaltrials.gov/study/NCT01568385,https://clinicaltrials.gov/study/NCT01456247,https://clinicaltrials.gov/study/NCT01568398,https://clinicaltrials.gov/study/NCT01452763,https://clinicaltrials.gov/study/NCT03050359,https://clinicaltrials.gov/study/NCT01452724,https://clinicaltrials.gov/study/NCT01456260
EFO_0004607	duodenal ulcer	CHEMBL480	LANSOPRAZOLE	Small molecule	Potassium-transporting ATPase inhibitor	Inhibitor	ATP4A	ATPase H+/K+ transporting subunit alpha	3	Terminated	https://clinicaltrials.gov/study/NCT00762359
EFO_0004607	duodenal ulcer	CHEMBL4297583	TEGOPRAZAN	Small molecule	Potassium-transporting ATPase blocker	Inhibitor	ATP4A	ATPase H+/K+ transporting subunit alpha	3	Completed	https://clinicaltrials.gov/study/NCT05010954
EFO_0004607	duodenal ulcer	CHEMBL1201320	ESOMEPRAZOLE	Small molecule	Potassium-transporting ATPase inhibitor	Inhibitor	ATP4A	ATPase H+/K+ transporting subunit alpha	3	Completed	https://clinicaltrials.gov/study/NCT00441727
EFO_0004607	duodenal ulcer	CHEMBL1503	OMEPRAZOLE	Small molecule	Potassium-transporting ATPase inhibitor	Inhibitor	ATP4A	ATPase H+/K+ transporting subunit alpha	3	Completed	https://clinicaltrials.gov/study/NCT00952978
EFO_0004607	duodenal ulcer	CHEMBL2079130	VONOPRAZAN	Small molecule	Potassium-transporting ATPase inhibitor	Inhibitor	ATP4B	ATPase H+/K+ transporting subunit beta	3	Completed	https://clinicaltrials.gov/study/NCT01452750,https://clinicaltrials.gov/study/NCT01456260,https://clinicaltrials.gov/study/NCT01568385,https://clinicaltrials.gov/study/NCT03050359,https://clinicaltrials.gov/study/NCT01452724,https://clinicaltrials.gov/study/NCT01568398,https://clinicaltrials.gov/study/NCT01456247,https://clinicaltrials.gov/study/NCT01452763
EFO_0004607	duodenal ulcer	CHEMBL4297583	TEGOPRAZAN	Small molecule	Potassium-transporting ATPase blocker	Inhibitor	ATP4B	ATPase H+/K+ transporting subunit beta	3	Completed	https://clinicaltrials.gov/study/NCT05010954
EFO_0004607	duodenal ulcer	CHEMBL25	ASPIRIN	Small molecule	Cyclooxygenase inhibitor		PTGS2	prostaglandin-endoperoxide synthase 2	2	Completed	https://clinicaltrials.gov/study/NCT01646814
EFO_0004607	duodenal ulcer	CHEMBL2106370	ILAPRAZOLE	Small molecule	Potassium-transporting ATPase inhibitor	Inhibitor	ATP4A	ATPase H+/K+ transporting subunit alpha	2	Completed	https://clinicaltrials.gov/study/NCT02847455,https://clinicaltrials.gov/study/NCT00953381
EFO_0004607	duodenal ulcer	CHEMBL1219	RABEPRAZOLE	Small molecule	Potassium-transporting ATPase inhibitor	Inhibitor	ATP4A	ATPase H+/K+ transporting subunit alpha	2	Completed	https://clinicaltrials.gov/study/NCT01398410,https://clinicaltrials.gov/study/NCT01397448,https://clinicaltrials.gov/study/NCT02847455,https://clinicaltrials.gov/study/NCT04503629
EFO_0004607	duodenal ulcer	CHEMBL25	ASPIRIN	Small molecule	Cyclooxygenase inhibitor		PTGS1	prostaglandin-endoperoxide synthase 1	2	Completed	https://clinicaltrials.gov/study/NCT01646814
EFO_0004607	duodenal ulcer	CHEMBL1503	OMEPRAZOLE	Small molecule	Potassium-transporting ATPase inhibitor	Inhibitor	ATP4A	ATPase H+/K+ transporting subunit alpha	2	Completed	https://clinicaltrials.gov/study/NCT00953381
EFO_0004607	duodenal ulcer	CHEMBL154	NAPROXEN	Small molecule	Cyclooxygenase inhibitor		PTGS2	prostaglandin-endoperoxide synthase 2	2	Completed	https://clinicaltrials.gov/study/NCT01139190
EFO_0004607	duodenal ulcer	CHEMBL2103799	COBIPROSTONE	Small molecule	Chloride channel protein 2 activator		CLCN2	chloride voltage-gated channel 2	2	Completed	https://clinicaltrials.gov/study/NCT00597818
EFO_0004607	duodenal ulcer	CHEMBL2106370	ILAPRAZOLE	Small molecule	Potassium-transporting ATPase inhibitor	Inhibitor	ATP4B	ATPase H+/K+ transporting subunit beta	2	Completed	https://clinicaltrials.gov/study/NCT02847455,https://clinicaltrials.gov/study/NCT00953381
EFO_0004607	duodenal ulcer	CHEMBL154	NAPROXEN	Small molecule	Cyclooxygenase inhibitor		PTGS1	prostaglandin-endoperoxide synthase 1	2	Completed	https://clinicaltrials.gov/study/NCT01139190
EFO_0004607	duodenal ulcer	CHEMBL1200930	RABEPRAZOLE SODIUM	Small molecule	Potassium-transporting ATPase inhibitor	Inhibitor	ATP4A	ATPase H+/K+ transporting subunit alpha	2	Completed	https://clinicaltrials.gov/study/NCT01397448,https://clinicaltrials.gov/study/NCT04503629
EFO_0004607	duodenal ulcer	CHEMBL1502	PANTOPRAZOLE	Small molecule	Potassium-transporting ATPase inhibitor	Inhibitor	ATP4A	ATPase H+/K+ transporting subunit alpha	1	Completed	https://clinicaltrials.gov/study/NCT01847404,https://clinicaltrials.gov/study/NCT01847417
EFO_0004607	duodenal ulcer	CHEMBL25	ASPIRIN	Small molecule	Cyclooxygenase inhibitor		PTGS1	prostaglandin-endoperoxide synthase 1	1	Completed	https://clinicaltrials.gov/study/NCT01847404,https://clinicaltrials.gov/study/NCT01847417
EFO_0004607	duodenal ulcer	CHEMBL25	ASPIRIN	Small molecule	Cyclooxygenase inhibitor		PTGS2	prostaglandin-endoperoxide synthase 2	1	Completed	https://clinicaltrials.gov/study/NCT01847404,https://clinicaltrials.gov/study/NCT01847417

## Sheet: Table S10
Table 10 Summary of the Pharmaceuticity and Drug Development of Plasma Proteins Related to Duodenal Ulcer
Target	Status	druggability_tier	ID	Compound name	Molecule type	Action type	Clinical development activities
REG1B	Druggable	Tier 3	CHEMBL3707366	ALANYL GLUTAMINE	Small molecule	/	Phase Ⅲ trials:Inflammation, Nutrition, and Enteropathy (NCT01832636)
FLT4	Druggable	Tier 1	CHEMBL1278146	FAMITINIB	Small molecule	INHIBITOR	Phase II trials:Recurrent and/​or Metastatic Nasopharyngeal Carcinoma (NPC)（NCT01392235）；Phase I trials:Advanced Metastatic Renal Cell Cancer（NCT01829841）；Phase I trials:Nasopharyngeal Carcinoma(NCT01462474);Phase Iib trials:Advanced Colorectal Cancer(NCT01762293);PhaseⅠ/Ⅱb trials:Advanced Colorectal Adenocarcinoma(NCT02390947)
			CHEMBL4303201	CATEQUENTINIB	Small molecule	INHIBITOR	Phase II trials：STS（NCT01878448）;MTC(NCT01874873);Non-small Cell Lung Cancer(NCT01924195);
			CHEMBL535	SUNITINIB	Small molecule	INHIBITOR	Phase II trials：Refractory Metastatic Renal Cell Carcinoma(NCT00089648);Phase Ⅰ/Ⅱ trials：Prostate Cancer(NCT00137436);Metastatic Renal Cell Carcinoma(NCT00113529)
			CHEMBL1289926	AXITINIB	Small molecule	INHIBITOR	PhaseⅠb trials：Advanced Solid Tumors(NCT01999972)
IGSF3	Not currently listed as druggable		/	/	/	/	/
IL6ST	Druggable	Tier 1	CHEMBL1743070	SILTUXIMAB	Antibody	ANTAGONIST	Phase Ⅰ/Ⅱ trials:Solid Tumors(NCT00841191)
GOLM1	Not currently listed as druggable		/	/	/	/	/
EPHB4	Druggable	Tier 1	CHEMBL3544983	TESEVATINIB(XL647)	Small molecule	INHIBITOR	Phase Ⅰ trials:Solid Tumors(NCT00336765);phase II trials:Non-small-cell Lung Cancer(NCT00364780)
DPEP2	Druggable	Tier 2	/	/	/	/	/
FAM3D	Not currently listed as druggable		/	/	/	/	/
QSOX2	Druggable	Tier 3	/	/	/	/	/
SEMA6A	Not currently listed as druggable		/	/	/	/	/
IL1R1	Druggable	Tier 1	CHEMBL1201570	ANAKINRA	Protein	ANTAGONIST	Phase Ⅲ trials：Rheumatoid Arthritis（NCT00117091）；PhaseⅡtrials：Rheumatoid Arthritis（NCT00037700）；Hydradenitis Suppurativa（NCT01516749）；PhaseⅠtrials：Pulmonary Arterial Hypertension（NCT03057028）；
			CHEMBL1289601	LENVATINIB	Small molecule	INHIBITOR	Phase Ⅱ trials：Unresectable Stage III or Stage IV Melanoma（NCT01136967）；
Notes :Tier 1. This tier incorporated the targets of approved drugs and drugs in clinical development. Tier 2. This tier incorporated proteins closely related to drug targets or with associated drug-like compounds. Tier 3. This tier incorporated extracellular proteins and members of key drug target families

[truncated: 2 more sheets: DSigDB_table最终确定, Table S12]
